# Supplementary material for: (R,E)-3-(4-Chloro­phen­yl)-1-phenyl­allyl 4-nitro­benzoate
Source: Acta Crystallogr Sect E Struct Rep Online. 2012 Jul 25;68(Pt 8):o2549. doi: 10.1107/S1600536812032813 (PMC3414994; doi:10.1107/S1600536812032813)
Supplement: Supplementary file 1 [file e-68-o2549-sup1.cif]

##############################################################################
#                                                                            #
# This CIF contains the data in a paper accepted for publication in          #
# Acta Crystallographica Section E. It conforms to the requirements of       #
# Notes for Authors for Acta Crystallographica Section E, and has been       #
# peer reviewed under the auspices of the IUCr Commission on Journals.       #
#                                                                            #
# Full details of the Crystallographic Information File format               #
# are given in the paper "The Crystallographic Information File (CIF):       #
# a New Standard Archive File for Crystallography" by S. R. Hall, F. H.      #
# Allen and I. D. Brown [Acta Cryst. (1991), A47, 655-685].                  #
#                                                                            #
# The current version of the core CIF dictionary is obtainable from          #
# ftp://ftp.iucr.org/pub/cif_core.dic.                                       #
#                                                                            #
# Software is freely available for graphical display of the structure(s)     #
# in this CIF. For information consult the CIF software page                 #
# http://www.iucr.org/resources/cif/software.                                #
#                                                                            #
# This file may be used for bona fide research purposes within the           #
# scientific community so long as proper attribution is given to the journal # 
# article from which it was obtained.                                        #
#                                                                            #
##############################################################################
data_I
_audit_creation_method     SHELXL97
_chemical_name_systematic
;
(<i>R</i>,<i>E</i>)-3-(4-Chlorophenyl)-1-phenylallyl 4-nitrobenzoate
;
_chemical_name_common     ?
_chemical_formula_moiety     'C22 H16 Cl N O4'
_chemical_formula_sum     'C22 H16 Cl N O4'
_chemical_formula_iupac     'C22 H16 Cl N O4'
_chemical_formula_weight     393.819
_chemical_melting_point_gt     ?
_chemical_melting_point_lt     ?
_symmetry_cell_setting     orthorhombic
_symmetry_space_group_name_H-M     'P 21 21 21'
_symmetry_space_group_name_Hall     'P 2ac 2ab'
loop_
    _symmetry_equiv_pos_as_xyz
    'x, y, z'
    '-x+1/2, -y, z+1/2'
    'x+1/2, -y+1/2, -z'
    '-x, y+1/2, -z+1/2'
_cell_length_a     8.38170(10)
_cell_length_b     9.9238(2)
_cell_length_c     22.8090(4)
_cell_angle_alpha     90.00
_cell_angle_beta     90.00
_cell_angle_gamma     90.00
_cell_volume     1897.21(6)
_cell_formula_units_Z     4
_cell_measurement_reflns_used     6811
_cell_measurement_theta_min     3.134
_cell_measurement_theta_max     27.485
_cell_measurement_temperature     173(2)
_exptl_crystal_description     block
_exptl_crystal_colour     colourless
_exptl_crystal_size_max     0.28
_exptl_crystal_size_mid     0.15
_exptl_crystal_size_min     0.13
_exptl_crystal_density_diffrn     1.38
_exptl_crystal_density_meas     ?
_exptl_crystal_density_method     'not measured'
_exptl_crystal_F_000     816
_exptl_absorpt_coefficient_mu     0.230
_exptl_absorpt_correction_type     none
_exptl_absorpt_process_details     ?
_exptl_absorpt_correction_T_min     ?
_exptl_absorpt_correction_T_max     ?
_exptl_special_details
;
;
_diffrn_ambient_temperature     173(2)
_diffrn_radiation_type     MoK\a
_diffrn_radiation_wavelength     0.71073
_diffrn_radiation_source     'rotating anode'
_diffrn_radiation_monochromator     'MONTEL, graded multilayered X-ray optics'
_diffrn_measurement_device_type     'Nonius KappaCCD'
_diffrn_measurement_device     '95mm CCD camera on \k-goniostat'
_diffrn_measurement_method     'CCD; rotation images; thick slices'
_diffrn_detector_area_resol_mean     9
_diffrn_reflns_number     12403
_diffrn_reflns_av_R_equivalents     0.0297
_diffrn_reflns_av_sigmaI/netI     0.0306
_diffrn_reflns_theta_min     3.18
_diffrn_reflns_theta_max     27.51
_diffrn_reflns_theta_full     27.51
_diffrn_measured_fraction_theta_max     0.994
_diffrn_measured_fraction_theta_full     0.994
_diffrn_reflns_limit_h_min     -10
_diffrn_reflns_limit_h_max     10
_diffrn_reflns_limit_k_min     -12
_diffrn_reflns_limit_k_max     11
_diffrn_reflns_limit_l_min     -29
_diffrn_reflns_limit_l_max     28
_diffrn_standards_number     0
_diffrn_standards_interval_count     .
_diffrn_standards_interval_time     .
_diffrn_standards_decay_%     ?
_refine_special_details
;
Refinement of <i>F</i>^2^ against ALL reflections. The weighted <i>R</i>-factor
<i>wR</i> and goodness of fit <i>S</i> are based on <i>F</i>^2^, conventional
<i>R</i>-factors <i>R</i> are based on <i>F</i>, with <i>F</i> set to zero for
negative <i>F</i>^2^. The threshold expression of <i>F</i>^2^ >
2<i>\s</i>(<i>F</i>^2^) is used only for calculating <i>R</i>-factors(gt)
<i>etc</i>. and is not relevant to the choice of reflections for refinement.
<i>R</i>-factors based on <i>F</i>^2^ are statistically about twice as large
as those based on <i>F</i>, and <i>R</i>-factors based on all data will be
even larger.
;
_reflns_number_total     4331
_reflns_number_gt     3847
_reflns_threshold_expression     I>2\s(I)
_refine_ls_structure_factor_coef     Fsqd
_refine_ls_matrix_type     full
_refine_ls_R_factor_all     0.0404
_refine_ls_R_factor_gt     0.0333
_refine_ls_wR_factor_gt     0.0790
_refine_ls_wR_factor_ref     0.0829
_refine_ls_goodness_of_fit_ref     1.029
_refine_ls_restrained_S_all     1.029
_refine_ls_number_reflns     4331
_refine_ls_number_parameters     253
_refine_ls_number_restraints     0
_refine_ls_hydrogen_treatment     constr
_refine_ls_weighting_scheme     calc
_refine_ls_weighting_details
               'w=1/[\s^2^(Fo^2^)+(0.039P)^2^+0.3359P] where P=(Fo^2^+2Fc^2^)/3'
_atom_sites_solution_hydrogens     geom
_atom_sites_solution_primary     direct
_atom_sites_solution_secondary     difmap
_refine_ls_shift/su_max     0.001
_refine_ls_shift/su_mean     0.000
_refine_diff_density_max     0.173
_refine_diff_density_min     -0.191
_refine_ls_extinction_method     none
_refine_ls_extinction_coef     ?
_refine_ls_abs_structure_details     'Flack (1983), 1854 Friedel pairs'
_refine_ls_abs_structure_Flack     0.01(5)
loop_
    _atom_type_symbol
    _atom_type_description
    _atom_type_scat_dispersion_real
    _atom_type_scat_dispersion_imag
    _atom_type_scat_source
    'C' 'C' 0.0033 0.0016
                         'International Tables Vol C Tables 4.2.6.8 and 6.1.1.4'
    'H' 'H' 0.0000 0.0000
                         'International Tables Vol C Tables 4.2.6.8 and 6.1.1.4'
    'N' 'N' 0.0061 0.0033
                         'International Tables Vol C Tables 4.2.6.8 and 6.1.1.4'
    'O' 'O' 0.0106 0.0060
                         'International Tables Vol C Tables 4.2.6.8 and 6.1.1.4'
    'Cl' 'Cl' 0.1484 0.1585
                         'International Tables Vol C Tables 4.2.6.8 and 6.1.1.4'
_computing_data_collection     'COLLECT (Hooft, 1998)'
_computing_cell_refinement     'SCALEPACK (Otwinowski & Minor, 1997)'
_computing_data_reduction     'DENZO and SCALEPACK (Otwinowski & Minor, 1997)'
_computing_structure_solution     'SIR97 (Altomare <i>et al.</i>, 1999)'
_computing_structure_refinement     'SHELXL97 (Sheldrick, 2008)'
_computing_molecular_graphics     'ORTEP-3 (Farrugia, 1997)'
_computing_publication_material     'PLATON (Spek, 2009)'
loop_
    _atom_site_type_symbol
    _atom_site_label
    _atom_site_fract_x
    _atom_site_fract_y
    _atom_site_fract_z
    _atom_site_U_iso_or_equiv
    _atom_site_adp_type
    _atom_site_calc_flag
    _atom_site_refinement_flags
    _atom_site_occupancy
    _atom_site_symmetry_multiplicity
    _atom_site_disorder_assembly
    _atom_site_disorder_group
    Cl Cl1 1.05905(6) -0.23586(5) 0.67154(2) 0.04970(13) Uani d . 1 1 . .
    O O1 1.0670(2) -0.12603(15) 0.07501(6) 0.0654(4) Uani d . 1 1 . .
    O O2 1.1347(2) 0.07816(17) 0.05567(6) 0.0674(4) Uani d . 1 1 . .
    O O3 0.69865(12) 0.07772(10) 0.32577(5) 0.0306(2) Uani d . 1 1 . .
    O O4 0.72705(18) 0.29656(12) 0.30153(5) 0.0476(3) Uani d . 1 1 . .
    N N1 1.0677(2) -0.00643(17) 0.08602(6) 0.0456(4) Uani d . 1 1 . .
    C C1 0.9715(2) -0.14740(16) 0.61393(7) 0.0348(4) Uani d . 1 1 . .
    C C2 0.9926(2) -0.01089(18) 0.61008(8) 0.0433(4) Uani d . 1 1 . .
    H H2 1.0551 0.0358 0.6383 0.052 Uiso calc R 1 1 . .
    C C3 0.9209(2) 0.05778(18) 0.56419(7) 0.0423(4) Uani d . 1 1 . .
    H H3 0.9343 0.1526 0.5614 0.051 Uiso calc R 1 1 . .
    C C4 0.82999(18) -0.00806(16) 0.52214(7) 0.0308(3) Uani d . 1 1 . .
    C C5 0.8104(2) -0.14624(17) 0.52765(8) 0.0403(4) Uani d . 1 1 . .
    H H5 0.7480 -0.1936 0.4996 0.048 Uiso calc R 1 1 . .
    C C6 0.8806(2) -0.21628(17) 0.57359(8) 0.0441(4) Uani d . 1 1 . .
    H H6 0.8662 -0.3109 0.5771 0.053 Uiso calc R 1 1 . .
    C C7 0.75987(18) 0.07074(16) 0.47422(7) 0.0317(3) Uani d . 1 1 . .
    H H7 0.7667 0.1660 0.4776 0.038 Uiso calc R 1 1 . .
    C C8 0.68791(18) 0.02343(16) 0.42667(7) 0.0304(3) Uani d . 1 1 . .
    H H8 0.6799 -0.0714 0.4218 0.036 Uiso calc R 1 1 . .
    C C9 0.61891(17) 0.11246(16) 0.38042(6) 0.0289(3) Uani d . 1 1 . .
    H H9 0.6421 0.2087 0.3903 0.035 Uiso calc R 1 1 . .
    C C10 0.43980(17) 0.09433(14) 0.37273(6) 0.0284(3) Uani d . 1 1 . .
    C C11 0.36984(18) 0.08652(17) 0.31807(7) 0.0357(4) Uani d . 1 1 . .
    H H11 0.4345 0.0910 0.2839 0.043 Uiso calc R 1 1 . .
    C C12 0.2058(2) 0.07210(19) 0.31259(8) 0.0441(4) Uani d . 1 1 . .
    H H12 0.1587 0.0677 0.2748 0.053 Uiso calc R 1 1 . .
    C C13 0.11123(19) 0.06417(19) 0.36165(9) 0.0438(4) Uani d . 1 1 . .
    H H13 -0.0009 0.0534 0.3578 0.053 Uiso calc R 1 1 . .
    C C14 0.1797(2) 0.07192(18) 0.41646(8) 0.0409(4) Uani d . 1 1 . .
    H H14 0.1145 0.0669 0.4505 0.049 Uiso calc R 1 1 . .
    C C15 0.34379(19) 0.08698(16) 0.42224(7) 0.0335(3) Uani d . 1 1 . .
    H H15 0.3904 0.0923 0.4601 0.040 Uiso calc R 1 1 . .
    C C16 0.74556(18) 0.17917(16) 0.29088(7) 0.0308(3) Uani d . 1 1 . .
    C C17 0.82662(18) 0.12685(16) 0.23721(6) 0.0294(3) Uani d . 1 1 . .
    C C18 0.8264(2) -0.00856(17) 0.22281(7) 0.0377(4) Uani d . 1 1 . .
    H H18 0.7725 -0.0714 0.2472 0.045 Uiso calc R 1 1 . .
    C C19 0.9049(2) -0.05269(17) 0.17272(8) 0.0417(4) Uani d . 1 1 . .
    H H19 0.9046 -0.1453 0.1621 0.050 Uiso calc R 1 1 . .
    C C20 0.98271(19) 0.04050(17) 0.13903(7) 0.0354(4) Uani d . 1 1 . .
    C C21 0.9847(2) 0.17555(18) 0.15197(8) 0.0440(4) Uani d . 1 1 . .
    H H21 1.0391 0.2378 0.1275 0.053 Uiso calc R 1 1 . .
    C C22 0.9051(2) 0.21839(17) 0.20181(7) 0.0412(4) Uani d . 1 1 . .
    H H22 0.9045 0.3114 0.2117 0.049 Uiso calc R 1 1 . .
loop_
    _atom_site_aniso_label
    _atom_site_aniso_U_11
    _atom_site_aniso_U_22
    _atom_site_aniso_U_33
    _atom_site_aniso_U_12
    _atom_site_aniso_U_13
    _atom_site_aniso_U_23
    Cl1 0.0626(3) 0.0493(2) 0.0372(2) 0.0150(2) -0.0132(2) -0.00003(18)
    O1 0.0983(12) 0.0535(8) 0.0444(8) 0.0182(9) 0.0219(8) -0.0061(6)
    O2 0.0855(11) 0.0720(10) 0.0446(8) -0.0062(9) 0.0325(7) -0.0015(7)
    O3 0.0303(5) 0.0345(6) 0.0270(5) 0.0005(5) 0.0067(4) -0.0003(5)
    O4 0.0703(9) 0.0339(6) 0.0387(7) 0.0041(6) 0.0168(6) -0.0010(5)
    N1 0.0510(9) 0.0568(10) 0.0289(7) 0.0100(8) 0.0067(7) -0.0020(7)
    C1 0.0376(9) 0.0380(8) 0.0288(8) 0.0088(7) -0.0014(6) -0.0007(6)
    C2 0.0531(11) 0.0413(9) 0.0356(9) -0.0003(8) -0.0154(8) -0.0076(7)
    C3 0.0562(11) 0.0324(8) 0.0384(9) -0.0044(8) -0.0105(8) -0.0031(7)
    C4 0.0298(7) 0.0356(8) 0.0269(7) -0.0018(7) 0.0005(6) -0.0023(6)
    C5 0.0466(10) 0.0359(9) 0.0386(9) -0.0052(8) -0.0135(8) -0.0055(7)
    C6 0.0556(11) 0.0310(8) 0.0458(10) -0.0002(8) -0.0129(8) -0.0007(7)
    C7 0.0311(7) 0.0333(8) 0.0305(7) -0.0013(7) -0.0004(6) -0.0011(6)
    C8 0.0284(7) 0.0324(8) 0.0303(8) -0.0001(6) 0.0011(6) -0.0013(6)
    C9 0.0289(7) 0.0346(8) 0.0231(7) -0.0001(6) 0.0036(5) -0.0029(6)
    C10 0.0287(7) 0.0257(7) 0.0309(7) 0.0023(6) 0.0020(6) -0.0005(5)
    C11 0.0338(8) 0.0436(9) 0.0297(8) 0.0014(7) 0.0005(6) 0.0013(7)
    C12 0.0356(9) 0.0536(11) 0.0430(10) 0.0005(9) -0.0097(7) 0.0026(8)
    C13 0.0278(8) 0.0453(10) 0.0583(12) 0.0016(7) -0.0014(8) 0.0037(9)
    C14 0.0332(8) 0.0429(9) 0.0466(10) 0.0031(8) 0.0119(7) 0.0015(8)
    C15 0.0356(8) 0.0369(8) 0.0281(8) 0.0008(7) 0.0047(6) 0.0007(6)
    C16 0.0301(8) 0.0358(8) 0.0265(7) 0.0014(6) 0.0001(6) 0.0029(6)
    C17 0.0269(7) 0.0356(8) 0.0258(7) 0.0036(6) -0.0006(6) 0.0019(6)
    C18 0.0424(9) 0.0363(8) 0.0344(9) -0.0009(8) 0.0073(7) 0.0014(7)
    C19 0.0536(10) 0.0361(8) 0.0352(9) 0.0026(8) 0.0067(8) -0.0027(7)
    C20 0.0354(8) 0.0467(9) 0.0239(7) 0.0081(7) 0.0038(6) 0.0011(6)
    C21 0.0538(11) 0.0435(9) 0.0348(9) -0.0023(8) 0.0129(8) 0.0045(7)
    C22 0.0542(10) 0.0350(9) 0.0343(9) -0.0004(8) 0.0107(8) 0.0019(7)
_geom_special_details
;
All e.s.d.'s (except the e.s.d. in the dihedral angle between two l.s. planes)
are estimated using the full covariance matrix. The cell e.s.d.'s are taken
into account individually in the estimation of e.s.d.'s in distances, angles
and torsion angles; correlations between e.s.d.'s in cell parameters are only
used when they are defined by crystal symmetry. An approximate (isotropic)
treatment of cell e.s.d.'s is used for estimating e.s.d.'s involving l.s.
planes.
;
loop_
    _geom_bond_atom_site_label_1
    _geom_bond_atom_site_label_2
    _geom_bond_site_symmetry_2
    _geom_bond_distance
    _geom_bond_publ_flag
    Cl1 C1 . 1.7424(16) ?
    O1 N1 . 1.213(2) ?
    O2 N1 . 1.224(2) ?
    O3 C16 . 1.3422(18) ?
    O3 C9 . 1.4557(17) ?
    O4 C16 . 1.200(2) ?
    N1 C20 . 1.479(2) ?
    C1 C2 . 1.369(2) ?
    C1 C6 . 1.376(2) ?
    C2 C3 . 1.386(2) ?
    C2 H2 . 0.9500 ?
    C3 C4 . 1.388(2) ?
    C3 H3 . 0.9500 ?
    C4 C5 . 1.387(2) ?
    C4 C7 . 1.467(2) ?
    C5 C6 . 1.389(2) ?
    C5 H5 . 0.9500 ?
    C6 H6 . 0.9500 ?
    C7 C8 . 1.327(2) ?
    C7 H7 . 0.9500 ?
    C8 C9 . 1.493(2) ?
    C8 H8 . 0.9500 ?
    C9 C10 . 1.522(2) ?
    C9 H9 . 1.0000 ?
    C10 C11 . 1.380(2) ?
    C10 C15 . 1.389(2) ?
    C11 C12 . 1.388(2) ?
    C11 H11 . 0.9500 ?
    C12 C13 . 1.373(3) ?
    C12 H12 . 0.9500 ?
    C13 C14 . 1.378(3) ?
    C13 H13 . 0.9500 ?
    C14 C15 . 1.389(2) ?
    C14 H14 . 0.9500 ?
    C15 H15 . 0.9500 ?
    C16 C17 . 1.493(2) ?
    C17 C22 . 1.382(2) ?
    C17 C18 . 1.383(2) ?
    C18 C19 . 1.389(2) ?
    C18 H18 . 0.9500 ?
    C19 C20 . 1.368(2) ?
    C19 H19 . 0.9500 ?
    C20 C21 . 1.372(2) ?
    C21 C22 . 1.385(2) ?
    C21 H21 . 0.9500 ?
    C22 H22 . 0.9500 ?
loop_
    _geom_angle_atom_site_label_1
    _geom_angle_atom_site_label_2
    _geom_angle_atom_site_label_3
    _geom_angle_site_symmetry_1
    _geom_angle_site_symmetry_3
    _geom_angle
    _geom_angle_publ_flag
    C16 O3 C9 . . 117.68(12) ?
    O1 N1 O2 . . 123.77(16) ?
    O1 N1 C20 . . 118.37(15) ?
    O2 N1 C20 . . 117.86(16) ?
    C2 C1 C6 . . 121.35(16) ?
    C2 C1 Cl1 . . 119.49(13) ?
    C6 C1 Cl1 . . 119.15(13) ?
    C1 C2 C3 . . 118.60(16) ?
    C1 C2 H2 . . 120.7 ?
    C3 C2 H2 . . 120.7 ?
    C2 C3 C4 . . 121.90(16) ?
    C2 C3 H3 . . 119.1 ?
    C4 C3 H3 . . 119.1 ?
    C5 C4 C3 . . 117.89(15) ?
    C5 C4 C7 . . 123.18(15) ?
    C3 C4 C7 . . 118.93(14) ?
    C4 C5 C6 . . 120.87(15) ?
    C4 C5 H5 . . 119.6 ?
    C6 C5 H5 . . 119.6 ?
    C1 C6 C5 . . 119.38(16) ?
    C1 C6 H6 . . 120.3 ?
    C5 C6 H6 . . 120.3 ?
    C8 C7 C4 . . 127.06(15) ?
    C8 C7 H7 . . 116.5 ?
    C4 C7 H7 . . 116.5 ?
    C7 C8 C9 . . 122.99(15) ?
    C7 C8 H8 . . 118.5 ?
    C9 C8 H8 . . 118.5 ?
    O3 C9 C8 . . 106.69(12) ?
    O3 C9 C10 . . 109.04(12) ?
    C8 C9 C10 . . 113.18(13) ?
    O3 C9 H9 . . 109.3 ?
    C8 C9 H9 . . 109.3 ?
    C10 C9 H9 . . 109.3 ?
    C11 C10 C15 . . 119.05(13) ?
    C11 C10 C9 . . 121.99(13) ?
    C15 C10 C9 . . 118.96(13) ?
    C10 C11 C12 . . 120.54(15) ?
    C10 C11 H11 . . 119.7 ?
    C12 C11 H11 . . 119.7 ?
    C13 C12 C11 . . 120.26(16) ?
    C13 C12 H12 . . 119.9 ?
    C11 C12 H12 . . 119.9 ?
    C12 C13 C14 . . 119.71(15) ?
    C12 C13 H13 . . 120.1 ?
    C14 C13 H13 . . 120.1 ?
    C13 C14 C15 . . 120.30(16) ?
    C13 C14 H14 . . 119.8 ?
    C15 C14 H14 . . 119.8 ?
    C10 C15 C14 . . 120.13(15) ?
    C10 C15 H15 . . 119.9 ?
    C14 C15 H15 . . 119.9 ?
    O4 C16 O3 . . 124.77(14) ?
    O4 C16 C17 . . 124.22(14) ?
    O3 C16 C17 . . 111.01(13) ?
    C22 C17 C18 . . 120.02(15) ?
    C22 C17 C16 . . 117.84(14) ?
    C18 C17 C16 . . 122.14(14) ?
    C17 C18 C19 . . 120.07(15) ?
    C17 C18 H18 . . 120.0 ?
    C19 C18 H18 . . 120.0 ?
    C20 C19 C18 . . 118.33(15) ?
    C20 C19 H19 . . 120.8 ?
    C18 C19 H19 . . 120.8 ?
    C19 C20 C21 . . 123.05(15) ?
    C19 C20 N1 . . 118.43(15) ?
    C21 C20 N1 . . 118.53(15) ?
    C20 C21 C22 . . 118.06(16) ?
    C20 C21 H21 . . 121.0 ?
    C22 C21 H21 . . 121.0 ?
    C17 C22 C21 . . 120.47(16) ?
    C17 C22 H22 . . 119.8 ?
    C21 C22 H22 . . 119.8 ?
loop_
    _geom_torsion_atom_site_label_1
    _geom_torsion_atom_site_label_2
    _geom_torsion_atom_site_label_3
    _geom_torsion_atom_site_label_4
    _geom_torsion_site_symmetry_1
    _geom_torsion_site_symmetry_2
    _geom_torsion_site_symmetry_3
    _geom_torsion_site_symmetry_4
    _geom_torsion
    _geom_torsion_publ_flag
    C6 C1 C2 C3 . . . . -0.3(3) ?
    Cl1 C1 C2 C3 . . . . -179.48(14) ?
    C1 C2 C3 C4 . . . . -0.5(3) ?
    C2 C3 C4 C5 . . . . 0.9(3) ?
    C2 C3 C4 C7 . . . . -178.96(17) ?
    C3 C4 C5 C6 . . . . -0.5(3) ?
    C7 C4 C5 C6 . . . . 179.38(16) ?
    C2 C1 C6 C5 . . . . 0.7(3) ?
    Cl1 C1 C6 C5 . . . . 179.90(14) ?
    C4 C5 C6 C1 . . . . -0.3(3) ?
    C5 C4 C7 C8 . . . . -9.2(3) ?
    C3 C4 C7 C8 . . . . 170.68(15) ?
    C4 C7 C8 C9 . . . . 179.48(14) ?
    C16 O3 C9 C8 . . . . -136.58(13) ?
    C16 O3 C9 C10 . . . . 100.86(15) ?
    C7 C8 C9 O3 . . . . 121.40(15) ?
    C7 C8 C9 C10 . . . . -118.67(16) ?
    O3 C9 C10 C11 . . . . -17.5(2) ?
    C8 C9 C10 C11 . . . . -136.06(15) ?
    O3 C9 C10 C15 . . . . 163.25(13) ?
    C8 C9 C10 C15 . . . . 44.68(19) ?
    C15 C10 C11 C12 . . . . 0.3(3) ?
    C9 C10 C11 C12 . . . . -178.98(16) ?
    C10 C11 C12 C13 . . . . -0.6(3) ?
    C11 C12 C13 C14 . . . . 0.6(3) ?
    C12 C13 C14 C15 . . . . -0.3(3) ?
    C11 C10 C15 C14 . . . . 0.0(2) ?
    C9 C10 C15 C14 . . . . 179.30(15) ?
    C13 C14 C15 C10 . . . . 0.0(3) ?
    C9 O3 C16 O4 . . . . 0.3(2) ?
    C9 O3 C16 C17 . . . . 179.34(11) ?
    O4 C16 C17 C22 . . . . 9.7(2) ?
    O3 C16 C17 C22 . . . . -169.42(14) ?
    O4 C16 C17 C18 . . . . -171.07(18) ?
    O3 C16 C17 C18 . . . . 9.8(2) ?
    C22 C17 C18 C19 . . . . -0.1(3) ?
    C16 C17 C18 C19 . . . . -179.32(15) ?
    C17 C18 C19 C20 . . . . 0.7(3) ?
    C18 C19 C20 C21 . . . . -1.0(3) ?
    C18 C19 C20 N1 . . . . 179.41(15) ?
    O1 N1 C20 C19 . . . . -1.1(3) ?
    O2 N1 C20 C19 . . . . 178.82(17) ?
    O1 N1 C20 C21 . . . . 179.29(18) ?
    O2 N1 C20 C21 . . . . -0.8(3) ?
    C19 C20 C21 C22 . . . . 0.6(3) ?
    N1 C20 C21 C22 . . . . -179.82(16) ?
    C18 C17 C22 C21 . . . . -0.3(3) ?
    C16 C17 C22 C21 . . . . 178.93(16) ?
    C20 C21 C22 C17 . . . . 0.1(3) ?
loop_
    _geom_hbond_atom_site_label_D
    _geom_hbond_atom_site_label_H
    _geom_hbond_atom_site_label_A
    _geom_hbond_site_symmetry_A
    _geom_hbond_distance_DH
    _geom_hbond_distance_HA
    _geom_hbond_distance_DA
    _geom_hbond_angle_DHA
    _geom_hbond_publ_flag
    C2 H2 O4 3_556 0.95 2.59 3.529(2) 168 yes
    C12 H12 Cg 1_455 0.95 2.92 3.8072(19) 157 yes
_iucr_refine_instructions_details
;
TITL  pn189 in P212121 (19) sir97
CELL  0.71073   8.38170   9.92380  22.80900   90.0000   90.0000   90.0000
ZERR        4   0.00010   0.00020   0.00040    0.0000    0.0000    0.0000
LATT -1
SYMM  0.50000-X,-Y, 0.50000+Z
SYMM  0.50000+X, 0.50000-Y,-Z
SYMM -X, 0.50000+Y, 0.50000-Z
SFAC    C   H   N   O   CL
UNIT    88  64   4  16   4
OMIT  0   0  14
OMIT  0   0   4
OMIT  3   0   9
OMIT  0   3  12
MERG      2
L.S.     8
BOND  $H
CONF
TEMP  -100
ACTA
FMAP      2
PLAN     -25
WGHT    0.039000    0.335900
FVAR       0.46558
CL1   5    1.059050   -0.235865    0.671536    11.00000    0.06262    0.04930 =
         0.03717   -0.00003   -0.01319    0.01503
O1    4    1.067008   -0.126026    0.075013    11.00000    0.09826    0.05351 =
         0.04435   -0.00606    0.02195    0.01815
O2    4    1.134689    0.078163    0.055669    11.00000    0.08548    0.07201 =
         0.04458   -0.00151    0.03249   -0.00618
O3    4    0.698650    0.077724    0.325771    11.00000    0.03031    0.03447 =
         0.02698   -0.00032    0.00673    0.00055
O4    4    0.727048    0.296562    0.301529    11.00000    0.07028    0.03391 =
         0.03867   -0.00097    0.01679    0.00410
N1    3    1.067691   -0.006433    0.086020    11.00000    0.05103    0.05684 =
         0.02891   -0.00197    0.00670    0.00999
C1    1    0.971465   -0.147402    0.613930    11.00000    0.03765    0.03805 =
         0.02877   -0.00069   -0.00137    0.00883
C2    1    0.992616   -0.010889    0.610084    11.00000    0.05305    0.04134 =
         0.03556   -0.00761   -0.01544   -0.00030
AFIX  43
H2    2    1.055138    0.035791    0.638268    11.00000   -1.20000
AFIX   0
C3    1    0.920862    0.057781    0.564188    11.00000    0.05624    0.03243 =
         0.03836   -0.00312   -0.01051   -0.00443
AFIX  43
H3    2    0.934266    0.152629    0.561438    11.00000   -1.20000
AFIX   0
C4    1    0.829991   -0.008061    0.522135    11.00000    0.02981    0.03562 =
         0.02688   -0.00232    0.00052   -0.00182
C5    1    0.810365   -0.146238    0.527651    11.00000    0.04661    0.03586 =
         0.03857   -0.00549   -0.01347   -0.00515
AFIX  43
H5    2    0.748013   -0.193598    0.499630    11.00000   -1.20000
AFIX   0
C6    1    0.880646   -0.216282    0.573589    11.00000    0.05557    0.03095 =
         0.04578   -0.00071   -0.01294   -0.00019
AFIX  43
H6    2    0.866162   -0.310876    0.577133    11.00000   -1.20000
AFIX   0
C7    1    0.759873    0.070738    0.474224    11.00000    0.03115    0.03334 =
         0.03047   -0.00106   -0.00042   -0.00126
AFIX  43
H7    2    0.766721    0.165976    0.477604    11.00000   -1.20000
AFIX   0
C8    1    0.687912    0.023435    0.426670    11.00000    0.02837    0.03244 =
         0.03033   -0.00128    0.00108   -0.00010
AFIX  43
H8    2    0.679945   -0.071411    0.421842    11.00000   -1.20000
AFIX   0
C9    1    0.618908    0.112457    0.380418    11.00000    0.02887    0.03462 =
         0.02311   -0.00288    0.00361   -0.00010
AFIX  13
H9    2    0.642064    0.208655    0.390316    11.00000   -1.20000
AFIX   0
C10   1    0.439804    0.094332    0.372732    11.00000    0.02867    0.02568 =
         0.03093   -0.00052    0.00197    0.00231
C11   1    0.369844    0.086519    0.318073    11.00000    0.03379    0.04355 =
         0.02969    0.00127    0.00047    0.00138
AFIX  43
H11   2    0.434482    0.091046    0.283917    11.00000   -1.20000
AFIX   0
C12   1    0.205765    0.072096    0.312591    11.00000    0.03564    0.05363 =
         0.04296    0.00260   -0.00967    0.00046
AFIX  43
H12   2    0.158690    0.067687    0.274752    11.00000   -1.20000
AFIX   0
C13   1    0.111231    0.064175    0.361654    11.00000    0.02776    0.04530 =
         0.05832    0.00366   -0.00144    0.00163
AFIX  43
H13   2   -0.000906    0.053402    0.357818    11.00000   -1.20000
AFIX   0
C14   1    0.179747    0.071921    0.416462    11.00000    0.03321    0.04286 =
         0.04661    0.00154    0.01194    0.00309
AFIX  43
H14   2    0.114518    0.066942    0.450455    11.00000   -1.20000
AFIX   0
C15   1    0.343793    0.086981    0.422243    11.00000    0.03560    0.03690 =
         0.02806    0.00068    0.00472    0.00079
AFIX  43
H15   2    0.390372    0.092259    0.460144    11.00000   -1.20000
AFIX   0
C16   1    0.745564    0.179171    0.290880    11.00000    0.03012    0.03577 =
         0.02647    0.00292    0.00006    0.00142
C17   1    0.826617    0.126849    0.237214    11.00000    0.02688    0.03562 =
         0.02581    0.00191   -0.00063    0.00358
C18   1    0.826410   -0.008559    0.222806    11.00000    0.04243    0.03629 =
         0.03438    0.00140    0.00735   -0.00094
AFIX  43
H18   2    0.772525   -0.071430    0.247187    11.00000   -1.20000
AFIX   0
C19   1    0.904919   -0.052694    0.172721    11.00000    0.05365    0.03613 =
         0.03521   -0.00271    0.00669    0.00256
AFIX  43
H19   2    0.904586   -0.145280    0.162135    11.00000   -1.20000
AFIX   0
C20   1    0.982713    0.040503    0.139031    11.00000    0.03543    0.04674 =
         0.02392    0.00114    0.00383    0.00810
C21   1    0.984734    0.175552    0.151971    11.00000    0.05380    0.04346 =
         0.03485    0.00454    0.01291   -0.00230
AFIX  43
H21   2    1.039133    0.237829    0.127456    11.00000   -1.20000
AFIX   0
C22   1    0.905150    0.218392    0.201813    11.00000    0.05418    0.03504 =
         0.03432    0.00190    0.01073   -0.00038
AFIX  43
H22   2    0.904531    0.311360    0.211742    11.00000   -1.20000
HKLF 4
REM   pn189 in P212121 (19) sir97
REM R1 =  0.0333 for   3847 Fo > 4sig(Fo)  and  0.0404 for all   4331 data
REM    253 parameters refined using      0 restraints
END
;
data_global
_journal_date_recd_electronic     2012-07-19
_journal_date_accepted     2012-07-19
_journal_name_full     'Acta Crystallographica, Section E'
_journal_year     2012
_journal_volume     68
_journal_issue      8
_journal_page_first     o2549
_journal_page_last     o2549
_journal_paper_category     QO
_journal_paper_doi     10.1107/S1600536812032813
_journal_coeditor_code     GG2092
_publ_contact_author_name     'Peter Mayer'
_publ_contact_author_address
;
Department Chemie und Biochemie
Ludwig-Maximilians Universit\"at
Butenandtstrasse 5--13 (Haus D)
D-81377 M\"unchen
Germany
;
_publ_contact_author_email     'p.mayer@lmu.de'
_publ_contact_author_fax     '+49-89-2180-77406'
_publ_contact_author_phone     '+49-89-2180-77407'
_publ_section_title
;
(<i>R</i>,<i>E</i>)-3-(4-Chlorophenyl)-1-phenylallyl 4-nitrobenzoate
;
loop_
    _publ_author_name
    _publ_author_address
    'Troshin, Konstantin'
;
Ludwig-Maximilians-Universit\"at
Department
Butenandtstrasse 5--13
81377 M\"unchen
Germany
;
    'Mayer, Peter'
;
Ludwig-Maximilians-Universit\"at
Department
Butenandtstrasse 5--13
81377 M\"unchen
Germany
;
    'Mayr, Herbert'
;
Ludwig-Maximilians-Universit\"at
Department
Butenandtstrasse 5--13
81377 M\"unchen
Germany
;
