# Supplementary material for: (R,E)-3-(4-Chloro­phen­yl)-1-phenyl­allyl 4-nitro­benzoate
Source: Acta Crystallogr Sect E Struct Rep Online. 2012 Jul 25;68(Pt 8):o2549. doi: 10.1107/S1600536812032813 (PMC3414994; doi:10.1107/S1600536812032813)
Supplement: Supplementary file 2 [file e-68-o2549-Isup2.hkl]

# 
# h,k,l, Fc-squared, Fo-squared, sigma(Fo-squared) and status flag 
# 
data_I
_shelx_title '  pn189 in P212121 (19) sir97' 
_shelx_refln_list_code          4 
_shelx_F_calc_maximum      138.93 
_exptl_crystal_F_000       816.00 
_reflns_d_resolution_high  0.7695 
 
loop_ 
 _symmetry_equiv_pos_as_xyz 
 'x, y, z' 
 '-x+1/2, -y, z+1/2' 
 'x+1/2, -y+1/2, -z' 
 '-x, y+1/2, -z+1/2' 
 
_cell_length_a     8.3817 
_cell_length_b     9.9238 
_cell_length_c    22.8090 
_cell_angle_alpha  90.000 
_cell_angle_beta   90.000 
_cell_angle_gamma  90.000 
 
_shelx_F_squared_multiplier     1.000 
 
loop_ 
 _refln_index_h 
 _refln_index_k 
 _refln_index_l 
 _refln_F_squared_calc 
 _refln_F_squared_meas 
 _refln_F_squared_sigma 
 _refln_observed_status 
   2   0   0       66.81       50.54      1.30 o 
   4   0   0      269.80      323.12      9.69 o 
   6   0   0        4.86        1.29      0.77 o 
   8   0   0      216.01      204.13      8.17 o 
  10   0   0        4.44       -7.84      8.30 o 
   1   1   0     2295.25     2086.17     49.36 o 
   2   1   0      120.19      130.22      1.91 o 
   3   1   0     3448.74     3282.70     37.74 o 
   4   1   0     5577.49     5404.92     60.97 o 
   5   1   0       10.18       11.20      1.07 o 
   6   1   0      146.20      143.03      3.60 o 
   7   1   0      190.18      208.63      5.16 o 
   8   1   0       84.63       75.01      5.13 o 
   9   1   0        1.92        1.17      2.15 o 
  10   1   0       79.16       89.58      9.39 o 
   0   2   0    11110.96    10461.27    337.24 o 
   1   2   0     2446.29     2335.07     29.05 o 
   2   2   0     1023.07      934.97     21.35 o 
   3   2   0        2.19        1.68      0.69 o 
   4   2   0      543.96      545.78      7.68 o 
   5   2   0      219.97      238.24      4.65 o 
   6   2   0     1068.11     1110.34     15.22 o 
   7   2   0       30.73       27.99      1.88 o 
   8   2   0       30.14       26.49      2.60 o 
   9   2   0       19.06       14.82      2.29 o 
  10   2   0       75.43       77.46     10.38 o 
   1   3   0       24.63       40.03      0.78 o 
   2   3   0     2305.81     2239.42     26.64 o 
   3   3   0       34.94       45.42      1.34 o 
   4   3   0       41.01       50.84      2.23 o 
   5   3   0        0.07        1.57      0.80 o 
   6   3   0      161.49      171.05     10.65 o 
   7   3   0       97.32       92.56      5.94 o 
   8   3   0       80.12       61.44      4.04 o 
   9   3   0       44.06       42.30      4.21 o 
  10   3   0        1.97       -1.21      4.50 o 
   0   4   0      247.39      245.36      6.23 o 
   1   4   0      130.01      134.18      2.13 o 
   2   4   0      990.99      934.28     11.68 o 
   3   4   0       26.33       31.37      0.79 o 
   4   4   0      102.36      101.63      3.51 o 
   5   4   0       68.79       62.54      1.95 o 
   6   4   0       36.29       33.80      1.44 o 
   7   4   0        4.53        2.17      1.20 o 
   8   4   0       92.02      102.42      3.38 o 
   9   4   0        8.36        7.42      6.00 o 
  10   4   0        0.09        3.93      4.61 o 
   1   5   0      788.00      806.84      9.44 o 
   2   5   0      124.31      144.11      2.56 o 
   3   5   0      452.66      480.44      6.73 o 
   4   5   0     1660.44     1661.17     19.07 o 
   5   5   0      489.82      505.42      7.25 o 
   6   5   0      112.43      122.52      4.61 o 
   7   5   0       74.43       67.37      3.23 o 
   8   5   0       30.13       26.13      2.77 o 
   9   5   0       26.76       24.04      8.77 o 
  10   5   0       19.47       15.03      4.61 o 
   0   6   0     2296.39     2131.23     34.54 o 
   1   6   0      414.57      440.02      5.69 o 
   2   6   0        0.98        5.54      0.73 o 
   3   6   0       83.90       83.99      3.16 o 
   4   6   0      760.09      784.59     26.02 o 
   5   6   0        2.64        3.82      0.57 o 
   6   6   0      267.07      291.63      9.46 o 
   7   6   0        0.68        1.12      1.38 o 
   8   6   0        7.57       13.05      4.38 o 
   9   6   0       88.96       99.84      6.44 o 
   1   7   0     1085.59     1106.89     13.45 o 
   2   7   0      831.91      805.33     11.58 o 
   3   7   0        0.03        0.72      0.43 o 
   4   7   0       18.05       16.54      1.65 o 
   5   7   0      217.72      225.29      9.75 o 
   6   7   0       98.18      110.27      5.18 o 
   7   7   0      374.30      417.94     24.22 o 
   8   7   0        9.36        6.77      3.05 o 
   9   7   0        0.04       -0.92      2.77 o 
   0   8   0       24.16       29.67      1.61 o 
   1   8   0      156.72      172.06      3.06 o 
   2   8   0      686.52      743.31     10.84 o 
   3   8   0       56.50       49.68      2.90 o 
   4   8   0       20.45       22.22      2.63 o 
   5   8   0      220.39      219.51      7.95 o 
   6   8   0      117.91      129.52      6.92 o 
   7   8   0        3.48        1.29      2.26 o 
   8   8   0      141.98      145.59     11.07 o 
   1   9   0        6.42        8.97      1.13 o 
   2   9   0        8.57       10.57      1.13 o 
   3   9   0       52.33       44.33      2.03 o 
   4   9   0       10.48       13.68      2.61 o 
   5   9   0      786.98      830.33     22.48 o 
   6   9   0       51.57       67.96      4.81 o 
   7   9   0        1.36        1.37      5.07 o 
   0  10   0       22.82       18.75      1.65 o 
   1  10   0      334.81      328.93      8.32 o 
   2  10   0      166.56      154.86      3.95 o 
   3  10   0        0.69        3.23      2.19 o 
   4  10   0       48.50       45.35      7.61 o 
   5  10   0        1.51        3.46      2.70 o 
   6  10   0        1.57        0.58      2.63 o 
   1  11   0       11.19        7.20      3.22 o 
   2  11   0        0.27        0.98      0.82 o 
   3  11   0       78.06       85.51     20.30 o 
   4  11   0        1.32        2.49      3.92 o 
   5  11   0       26.42       18.78      3.87 o 
   0  12   0       83.32      101.03      5.54 o 
   1  12   0        4.03        4.50      9.69 o 
   2  12   0        3.52        2.06      2.65 o 
   3  12   0       64.97       72.82      7.18 o 
   2   0   1     2349.48     2255.17     22.20 o 
   3   0   1      142.80      141.05      2.26 o 
   4   0   1      453.35      479.13      6.15 o 
   5   0   1       10.68        6.88      0.67 o 
   6   0   1       61.06       48.38      1.46 o 
   7   0   1      142.17      144.12      3.47 o 
   8   0   1       72.09       63.05      5.24 o 
   9   0   1       14.17       13.74      2.83 o 
  10   0   1        3.36        3.92      6.20 o 
 -10   1   1       10.19        6.00      6.46 o 
  -9   1   1       24.44       23.82      4.50 o 
  -8   1   1      109.28      102.71      4.15 o 
  -7   1   1       62.72       58.46      2.24 o 
  -6   1   1      140.73      147.48      3.80 o 
  -5   1   1      279.14      297.05      4.08 o 
  -4   1   1      186.94      208.84      2.92 o 
  -3   1   1     2817.18     2705.09     28.16 o 
  -2   1   1     1957.57     1874.71     19.45 o 
  -1   1   1     3785.00     3406.51     65.05 o 
   1   1   1     3813.57     3602.02    207.83 o 
   2   1   1     1969.48     1883.33     20.67 o 
   3   1   1     2803.30     2655.28     32.76 o 
   4   1   1      186.85      203.36      3.44 o 
   5   1   1      258.70      271.91      5.10 o 
   6   1   1      137.99      140.40      2.78 o 
   7   1   1       62.73       59.89      3.26 o 
   8   1   1      112.90       95.86      3.12 o 
   9   1   1       24.70       27.91      2.67 o 
  10   1   1        9.66       11.99      6.17 o 
 -10   2   1       16.53       21.18      5.32 o 
  -9   2   1       14.44       15.45      3.20 o 
  -8   2   1       10.54        8.86      1.93 o 
  -7   2   1      491.42      478.57      7.60 o 
  -6   2   1      253.56      264.58      4.35 o 
  -5   2   1        8.53        5.77      0.77 o 
  -4   2   1     1088.16     1057.63     29.43 o 
  -3   2   1      442.92      471.22      6.46 o 
  -2   2   1      648.32      606.86     19.74 o 
  -1   2   1     3113.26     2921.32     33.67 o 
   1   2   1     3068.54     2858.61     37.05 o 
   2   2   1      634.80      589.45      7.58 o 
   3   2   1      427.52      458.69      6.67 o 
   4   2   1     1086.03     1057.63     15.71 o 
   5   2   1        9.03        7.19      0.76 o 
   6   2   1      261.16      270.41      4.98 o 
   7   2   1      504.96      486.02     12.45 o 
   8   2   1       11.03       11.11      1.63 o 
   9   2   1       14.43       18.73      1.82 o 
  10   2   1       16.35       18.45      6.92 o 
 -10   3   1       27.94       24.70      5.87 o 
  -9   3   1        4.92        4.36      2.56 o 
  -8   3   1       71.36       67.45      6.83 o 
  -7   3   1      482.06      507.71     17.58 o 
  -6   3   1      395.56      422.06     15.25 o 
  -5   3   1      417.28      423.76      9.79 o 
  -4   3   1      376.23      407.84      9.86 o 
  -3   3   1       64.92       68.01      1.68 o 
  -2   3   1      322.31      326.45      5.29 o 
  -1   3   1     1535.59     1504.78     15.73 o 
   0   3   1    19301.91    18451.70    418.78 o 
   1   3   1     1528.92     1488.38     15.58 o 
   2   3   1      313.64      318.00      4.78 o 
   3   3   1       76.96       79.17      1.44 o 
   4   3   1      369.06      395.11      6.26 o 
   5   3   1      409.23      406.95      6.62 o 
   6   3   1      394.93      421.18     11.65 o 
   7   3   1      483.62      504.51     19.79 o 
   8   3   1       70.61       68.98      5.28 o 
   9   3   1        4.84        4.21      1.83 o 
  10   3   1       27.36       24.24      3.99 o 
 -10   4   1       26.58       29.06      9.69 o 
  -9   4   1       32.67       42.39      7.38 o 
  -8   4   1       10.22        9.55      1.44 o 
  -7   4   1       81.55       78.32      2.56 o 
  -6   4   1      497.78      528.07     13.52 o 
  -5   4   1      102.01      112.63      4.12 o 
  -4   4   1      154.24      151.86      2.78 o 
  -3   4   1      220.39      195.39      4.94 o 
  -2   4   1     2059.31     2058.75     24.92 o 
  -1   4   1      498.60      521.08      5.85 o 
   0   4   1     1286.42     1238.57     14.32 o 
   1   4   1      466.59      482.35      5.48 o 
   2   4   1     2073.45     2094.10     29.93 o 
   3   4   1      223.76      202.67      5.25 o 
   4   4   1      155.69      150.24      2.77 o 
   5   4   1      102.14      116.64      2.63 o 
   6   4   1      496.21      519.71      8.96 o 
   7   4   1       77.71       73.39      2.60 o 
   8   4   1       10.95       10.57      1.57 o 
   9   4   1       32.09       44.46      6.46 o 
  10   4   1       26.93       30.97      4.26 o 
 -10   5   1       15.64       19.48      7.75 o 
  -9   5   1        7.30        6.52      6.92 o 
  -8   5   1       89.90       89.29      4.38 o 
  -7   5   1       56.45       61.18      2.88 o 
  -6   5   1       97.69       99.52      2.53 o 
  -5   5   1      206.18      212.17      4.25 o 
  -4   5   1       37.29       33.40      1.05 o 
  -3   5   1     1193.55     1202.70     15.35 o 
  -2   5   1     1177.01     1227.57     15.45 o 
  -1   5   1     2372.71     2486.71     26.00 o 
   0   5   1      557.18      628.73      7.66 o 
   1   5   1     2372.31     2472.42     25.86 o 
   2   5   1     1181.66     1237.78     15.03 o 
   3   5   1     1212.13     1234.06     23.81 o 
   4   5   1       35.85       29.83      1.78 o 
   5   5   1      213.45      220.65      4.82 o 
   6   5   1       98.88       97.64      5.31 o 
   7   5   1       53.18       56.85      2.30 o 
   8   5   1       87.26       91.70      4.15 o 
   9   5   1        7.19        6.88      5.07 o 
  10   5   1       16.38       15.69      4.61 o 
  -9   6   1      103.39      109.14      8.30 o 
  -8   6   1        0.34       -4.27      7.61 o 
  -7   6   1       49.62       45.86      1.65 o 
  -6   6   1      155.66      165.95      4.84 o 
  -5   6   1      130.96      127.94      1.87 o 
  -4   6   1        1.89        2.81      0.44 o 
  -3   6   1       30.37       31.57      2.44 o 
  -2   6   1      391.50      407.89      6.48 o 
  -1   6   1      881.38      897.67     10.47 o 
   0   6   1      109.91      103.90      2.46 o 
   1   6   1      887.03      899.93     10.31 o 
   2   6   1      394.78      414.64      6.10 o 
   3   6   1       31.76       29.72      1.60 o 
   4   6   1        2.67        4.48      1.82 o 
   5   6   1      130.61      127.07      2.89 o 
   6   6   1      158.50      162.90     19.61 o 
   7   6   1       47.11       47.95      2.30 o 
   8   6   1        0.47        2.47      3.69 o 
   9   6   1      104.29      104.43      6.88 o 
  -9   7   1       53.49       60.79      6.00 o 
  -8   7   1       23.81       21.19      5.77 o 
  -7   7   1      153.92      171.23     18.68 o 
  -6   7   1       61.39       66.51      3.97 o 
  -5   7   1      587.16      614.66     19.86 o 
  -4   7   1      855.22      874.03     10.19 o 
  -3   7   1       22.11       21.89      1.79 o 
  -2   7   1       76.04       73.15      4.20 o 
  -1   7   1      109.66       97.61      1.99 o 
   0   7   1       14.83       18.36      0.88 o 
   1   7   1      112.29      104.09      1.91 o 
   2   7   1       70.25       70.32      1.77 o 
   3   7   1       20.01       19.66      4.39 o 
   4   7   1      853.56      907.51     30.32 o 
   5   7   1      592.14      606.49     11.79 o 
   6   7   1       59.87       65.61     15.22 o 
   7   7   1      156.11      180.41      7.54 o 
   8   7   1       24.04       21.95     10.61 o 
   9   7   1       52.72       43.21      4.87 o 
  -8   8   1       39.45       24.54     14.07 o 
  -7   8   1       14.55       15.94      6.23 o 
  -6   8   1      109.22      103.66     12.46 o 
  -5   8   1       62.31       61.82      3.95 o 
  -4   8   1      470.98      471.81     15.36 o 
  -3   8   1      273.20      274.85      5.20 o 
  -2   8   1       49.28       56.17      3.86 o 
  -1   8   1      272.39      265.80      3.97 o 
   0   8   1      613.20      606.92      8.61 o 
   1   8   1      266.70      263.01      3.94 o 
   2   8   1       52.69       57.73      6.59 o 
   3   8   1      267.41      269.32      6.46 o 
   4   8   1      464.40      482.31     10.68 o 
   5   8   1       62.75       62.99      3.87 o 
   6   8   1      105.39      109.24      5.62 o 
   7   8   1       13.73        6.71      4.84 o 
   8   8   1       38.65       30.03      5.07 o 
  -7   9   1       37.30       34.79      7.84 o 
  -6   9   1       65.45       71.02      5.16 o 
  -5   9   1      140.60      150.75      9.69 o 
  -4   9   1       45.12       53.14      8.07 o 
  -3   9   1       73.81       66.29      2.47 o 
  -2   9   1      196.73      190.93      4.99 o 
  -1   9   1        9.77       11.08      0.94 o 
   0   9   1      494.18      450.59      7.23 o 
   1   9   1       10.88       12.31      0.93 o 
   2   9   1      191.55      189.84      5.27 o 
   3   9   1       71.34       61.66      5.40 o 
   4   9   1       48.76       44.55      7.38 o 
   5   9   1      136.76      137.81      6.06 o 
   6   9   1       66.53       63.34      5.07 o 
   7   9   1       36.51       30.56      3.91 o 
  -6  10   1        6.99       10.05      4.15 o 
  -5  10   1       25.65       21.84      3.09 o 
  -4  10   1       56.29       49.67      3.87 o 
  -3  10   1       47.19       50.83      3.69 o 
  -2  10   1      202.17      211.82      4.79 o 
  -1  10   1        7.94        4.60      1.20 o 
   0  10   1        3.49        2.93      1.27 o 
   1  10   1        7.16        5.14      1.05 o 
   2  10   1      201.31      209.48      4.78 o 
   3  10   1       46.45       52.10      8.30 o 
   4  10   1       55.29       54.59      3.97 o 
   5  10   1       25.23       24.91      3.95 o 
   6  10   1        6.16        2.56      5.54 o 
  -5  11   1       11.07       11.81      3.57 o 
  -4  11   1        6.88       13.64      3.08 o 
  -3  11   1       58.64       62.06      4.81 o 
  -2  11   1       31.80       33.35      2.08 o 
  -1  11   1      207.26      199.83     14.48 o 
   0  11   1        3.19        2.74      1.19 o 
   1  11   1      209.20      191.33      5.73 o 
   2  11   1       32.88       30.34      3.10 o 
   3  11   1       59.63       71.01      4.76 o 
   4  11   1        7.19        7.79      3.23 o 
   5  11   1       11.97       17.78     15.22 o 
  -3  12   1       15.52       19.41      3.14 o 
  -2  12   1       12.28       12.06      3.12 o 
  -1  12   1       54.25       65.56      4.02 o 
   0  12   1       29.23       32.54      3.92 o 
   1  12   1       53.25       62.83      9.46 o 
   2  12   1       13.24       15.27      2.69 o 
   3  12   1       15.78       12.86      5.07 o 
   2   0   2       20.45       26.66      1.10 o 
   3   0   2     1320.50     1424.96     18.49 o 
   4   0   2      520.33      532.96      7.07 o 
   5   0   2      910.17      868.40     11.89 o 
   6   0   2      101.87      105.48      2.39 o 
   7   0   2       28.72       23.01      1.45 o 
   8   0   2        1.75        4.93      1.27 o 
   9   0   2       35.55       26.31      3.99 o 
  10   0   2        2.60        5.07      8.77 o 
 -10   1   2       18.55       16.15      4.89 o 
  -9   1   2       41.05       35.31      4.63 o 
  -8   1   2       69.31       59.02      3.79 o 
  -7   1   2      153.91      153.12      3.71 o 
  -6   1   2       37.56       32.60      1.14 o 
  -5   1   2      179.38      171.57      3.52 o 
  -4   1   2      879.23      888.10     11.39 o 
  -3   1   2     1219.13     1220.95     12.96 o 
  -1   1   2      623.06      588.10      9.81 o 
   1   1   2      624.24      587.86     11.50 o 
   2   1   2    14768.13    13351.08    428.12 o 
   3   1   2     1241.22     1238.28     16.28 o 
   4   1   2      854.15      865.23     11.32 o 
   5   1   2      182.52      168.21      3.24 o 
   6   1   2       40.29       35.81      1.35 o 
   7   1   2      149.90      145.36      3.29 o 
   8   1   2       68.56       64.01      3.16 o 
   9   1   2       41.73       36.05      2.62 o 
  10   1   2       18.59       12.92      8.30 o 
 -10   2   2       42.13       39.67      6.74 o 
  -9   2   2       25.81       15.38      3.02 o 
  -8   2   2      111.96      104.30      4.13 o 
  -7   2   2       26.28       23.27      1.58 o 
  -6   2   2      235.32      241.69      4.20 o 
  -5   2   2      672.84      668.44      9.28 o 
  -4   2   2      136.67      142.92      2.22 o 
  -3   2   2      525.06      530.38      6.40 o 
  -2   2   2      381.06      342.18      9.09 o 
  -1   2   2     1157.47     1118.83     12.17 o 
   0   2   2     7976.15     7544.08     93.80 o 
   1   2   2     1145.17     1123.12     13.04 o 
   2   2   2      394.61      359.15      4.82 o 
   3   2   2      530.19      535.36      8.19 o 
   4   2   2      133.14      143.09      3.03 o 
   5   2   2      654.95      653.72     13.19 o 
   6   2   2      234.31      237.38      7.32 o 
   7   2   2       25.60       23.41      1.41 o 
   8   2   2      115.39      111.48      3.44 o 
   9   2   2       25.62       19.17      2.24 o 
  10   2   2       41.69       52.59      5.54 o 
 -10   3   2        8.18       18.10      5.70 o 
  -9   3   2       82.66       69.85      4.61 o 
  -8   3   2      102.58      100.96      4.80 o 
  -7   3   2        1.49        2.08      0.95 o 
  -6   3   2      151.77      150.29      4.43 o 
  -5   3   2       76.38       75.46      4.86 o 
  -4   3   2      939.76      952.59     12.68 o 
  -3   3   2       49.31       54.20      2.12 o 
  -2   3   2      924.71      901.85     29.78 o 
  -1   3   2     2741.62     2713.79     26.17 o 
   0   3   2      447.43      495.19      5.81 o 
   1   3   2     2746.72     2688.88     29.79 o 
   2   3   2      939.41      899.56     19.89 o 
   3   3   2       45.37       50.11      1.09 o 
   4   3   2      933.39      966.60     13.81 o 
   5   3   2       75.68       74.11      2.21 o 
   6   3   2      147.74      150.90      6.20 o 
   7   3   2        1.42        2.36      1.03 o 
   8   3   2      104.59      109.79      9.90 o 
   9   3   2       82.27       85.30     10.23 o 
  10   3   2        8.44        8.90      2.51 o 
 -10   4   2       11.21       15.22      8.30 o 
  -9   4   2       22.69       15.64      3.09 o 
  -8   4   2       29.41       28.68      2.10 o 
  -7   4   2      261.47      270.01      6.12 o 
  -6   4   2      259.87      259.60      5.08 o 
  -5   4   2      478.94      462.84      7.28 o 
  -4   4   2      661.00      692.71      9.94 o 
  -3   4   2      640.01      600.41     10.28 o 
  -2   4   2      336.65      349.63      5.79 o 
  -1   4   2     1021.26     1038.47     11.49 o 
   0   4   2      664.42      610.22      7.65 o 
   1   4   2     1001.37     1026.17     12.03 o 
   2   4   2      326.51      349.04      6.68 o 
   3   4   2      663.64      642.70     14.48 o 
   4   4   2      662.36      675.12     10.21 o 
   5   4   2      483.52      465.94      7.16 o 
   6   4   2      264.69      257.66      8.64 o 
   7   4   2      265.05      280.26     10.17 o 
   8   4   2       27.61       26.87      3.51 o 
   9   4   2       22.61       23.76      2.96 o 
  10   4   2       11.54       11.32      3.46 o 
 -10   5   2        1.14        6.24      9.09 o 
  -9   5   2       30.94       27.11      4.91 o 
  -8   5   2       20.15       18.22      2.08 o 
  -7   5   2      131.32      147.03      9.69 o 
  -6   5   2       15.03       13.11      1.13 o 
  -5   5   2      248.95      258.93      4.41 o 
  -4   5   2      512.22      504.14      7.07 o 
  -3   5   2        6.14        4.93      0.71 o 
  -2   5   2      162.27      178.15      4.91 o 
  -1   5   2      661.73      687.25      7.73 o 
   0   5   2     9053.16     9719.38    116.07 o 
   1   5   2      633.26      650.91      7.56 o 
   2   5   2      155.29      169.73      4.23 o 
   3   5   2        6.25        4.65      0.95 o 
   4   5   2      513.60      505.57     10.10 o 
   5   5   2      243.58      253.14      4.98 o 
   6   5   2       16.99       13.64      2.33 o 
   7   5   2      136.54      145.56      4.61 o 
   8   5   2       19.38       20.25      2.43 o 
   9   5   2       28.90       36.45      4.38 o 
  10   5   2        1.13        2.71      3.69 o 
  -9   6   2       46.59       40.26     16.38 o 
  -8   6   2      143.13      161.74      7.27 o 
  -7   6   2      117.71      129.21      3.49 o 
  -6   6   2      207.89      221.75      7.38 o 
  -5   6   2      111.26      111.14      2.06 o 
  -4   6   2       56.54       52.17      1.71 o 
  -3   6   2       10.47        9.11      1.33 o 
  -2   6   2      245.43      237.04      6.66 o 
  -1   6   2      190.16      193.26      2.86 o 
   0   6   2      193.04      199.13      3.20 o 
   1   6   2      198.60      197.58      2.82 o 
   2   6   2      243.82      234.89      4.25 o 
   3   6   2        7.81        7.71      2.53 o 
   4   6   2       58.29       57.15      2.52 o 
   5   6   2      112.81      108.91      2.84 o 
   6   6   2      204.54      215.00      7.57 o 
   7   6   2      118.64      123.88     10.75 o 
   8   6   2      141.26      156.08      6.52 o 
   9   6   2       47.14       50.84      4.70 o 
  -9   7   2       13.90        8.98      5.54 o 
  -8   7   2       11.58        5.85      9.46 o 
  -7   7   2       64.65       59.22      6.46 o 
  -6   7   2      220.91      234.22      5.54 o 
  -5   7   2      295.53      319.30     11.99 o 
  -4   7   2      156.70      157.45      7.86 o 
  -3   7   2      316.17      325.62     10.20 o 
  -2   7   2      112.33      103.65      3.31 o 
  -1   7   2       90.84       91.25      1.82 o 
   0   7   2      593.91      642.15      8.82 o 
   1   7   2       85.28       86.08      1.88 o 
   2   7   2      115.24      108.72      2.68 o 
   3   7   2      322.00      314.22      7.52 o 
   4   7   2      160.17      169.37      8.93 o 
   5   7   2      300.16      320.66      8.34 o 
   6   7   2      225.11      264.03      8.40 o 
   7   7   2       62.33       62.49      3.98 o 
   8   7   2       11.53       16.12      6.00 o 
   9   7   2       14.99       20.30      4.61 o 
  -8   8   2       30.62       36.99      4.40 o 
  -7   8   2        1.74        0.76      3.53 o 
  -6   8   2       10.55       17.07      4.84 o 
  -5   8   2       69.91       80.65     11.99 o 
  -4   8   2       36.12       35.92      1.25 o 
  -3   8   2     1034.00     1062.51     15.43 o 
  -2   8   2       34.38       31.91      1.75 o 
  -1   8   2      122.74      120.14      2.53 o 
   0   8   2       16.47       14.67      0.94 o 
   1   8   2      120.46      117.25      2.22 o 
   2   8   2       31.80       30.83      1.52 o 
   3   8   2     1030.11     1046.41     18.47 o 
   4   8   2       39.23       39.13      2.51 o 
   5   8   2       74.76       80.57      4.76 o 
   6   8   2        9.89        3.77      2.93 o 
   7   8   2        1.31       -1.53      9.92 o 
   8   8   2       31.15       25.83      4.15 o 
  -7   9   2        7.06        2.23      9.69 o 
  -6   9   2      148.62      162.81      7.63 o 
  -5   9   2        1.84        4.61      2.22 o 
  -4   9   2      114.58      111.73      2.15 o 
  -3   9   2       40.25       35.39      1.53 o 
  -2   9   2       86.60       81.02      3.80 o 
  -1   9   2      492.11      479.75      7.40 o 
   0   9   2      174.63      175.01      3.72 o 
   1   9   2      495.80      484.94      7.25 o 
   2   9   2       90.74       76.96      9.11 o 
   3   9   2       42.45       37.46      2.48 o 
   4   9   2      115.73      109.13      5.53 o 
   5   9   2        2.02        3.69      2.66 o 
   6   9   2      145.96      160.93     12.92 o 
   7   9   2        6.78        5.68      3.45 o 
  -6  10   2        3.89        2.88      3.06 o 
  -5  10   2       10.94        7.59      4.38 o 
  -4  10   2      130.90      138.92      6.46 o 
  -3  10   2      136.84      127.53      3.66 o 
  -2  10   2      146.67      144.01      3.93 o 
  -1  10   2       69.89       63.85      2.53 o 
   0  10   2        4.66        1.47      0.93 o 
   1  10   2       70.34       64.31      2.58 o 
   2  10   2      145.04      157.59      5.10 o 
   3  10   2      140.44      126.76      6.50 o 
   4  10   2      133.74      134.92      6.56 o 
   5  10   2        9.88        8.54      6.23 o 
   6  10   2        3.61        4.93      8.07 o 
  -5  11   2       14.62       18.72      3.45 o 
  -4  11   2       18.69       16.12      3.92 o 
  -3  11   2        4.38        0.84      3.23 o 
  -2  11   2       31.41       23.29      2.77 o 
  -1  11   2       57.48       67.09      2.76 o 
   0  11   2      493.09      486.65     13.03 o 
   1  11   2       56.91       60.07      4.65 o 
   2  11   2       29.83       24.25      2.80 o 
   3  11   2        3.87        2.46      2.77 o 
   4  11   2       19.11       19.30      6.69 o 
   5  11   2       14.61       15.53      3.95 o 
  -3  12   2        1.63        7.59      2.66 o 
  -2  12   2       30.03       25.50      7.61 o 
  -1  12   2       18.34       17.39      2.10 o 
   0  12   2        3.14        5.23      2.26 o 
   1  12   2       19.05       19.28     16.15 o 
   2  12   2       29.60       30.02      9.69 o 
   3  12   2        1.71        2.90      4.61 o 
   1   0   3     2178.34     1934.52     34.12 o 
   3   0   3     1968.62     1966.05     24.66 o 
   4   0   3       60.90       91.78      1.92 o 
   5   0   3      138.91      133.06      2.46 o 
   6   0   3      775.84      803.96     11.07 o 
   7   0   3       69.24       73.11      2.40 o 
   8   0   3      131.35      113.97      3.21 o 
   9   0   3       37.69       39.08      4.49 o 
  10   0   3        0.99        0.90      3.99 o 
 -10   1   3       73.00       75.33      8.14 o 
  -9   1   3       25.16       21.22      3.04 o 
  -8   1   3       72.84       73.40      3.07 o 
  -7   1   3        6.67        9.42      1.06 o 
  -6   1   3       15.57       13.85      1.60 o 
  -5   1   3      126.33      124.64      2.36 o 
  -4   1   3      169.41      171.69      2.79 o 
  -3   1   3     1361.40     1345.54     16.52 o 
  -1   1   3     3410.70     3219.36     80.19 o 
   0   1   3        3.92        4.22      0.51 o 
   1   1   3     3406.97     3282.38     44.98 o 
   3   1   3     1357.34     1351.00     17.67 o 
   4   1   3      170.56      170.38      3.17 o 
   5   1   3      127.32      129.22      3.38 o 
   6   1   3       17.11       16.27      1.10 o 
   7   1   3        6.34        8.75      1.40 o 
   8   1   3       73.47       71.11      3.33 o 
   9   1   3       24.91       20.90      2.09 o 
  10   1   3       70.53       78.89      6.46 o 
 -10   2   3        1.25        6.50     14.07 o 
  -9   2   3      102.42       82.06      5.10 o 
  -8   2   3       40.63       37.34      2.47 o 
  -7   2   3        5.19        4.41      1.03 o 
  -6   2   3      267.48      286.03      5.19 o 
  -5   2   3      899.25      895.98     10.27 o 
  -4   2   3     1934.03     1922.34     23.04 o 
  -3   2   3      133.26      135.33      3.93 o 
  -2   2   3       54.91       50.37      1.40 o 
  -1   2   3      152.18      143.80      2.79 o 
   0   2   3     3696.19     3588.91     38.58 o 
   1   2   3      152.02      142.13      2.82 o 
   2   2   3       65.51       58.57      2.07 o 
   3   2   3      133.12      136.24      2.51 o 
   4   2   3     1946.91     1960.46     31.16 o 
   5   2   3      892.47      889.56     12.24 o 
   6   2   3      255.11      265.25      4.63 o 
   7   2   3        5.19        4.70      1.09 o 
   8   2   3       39.81       37.77      2.73 o 
   9   2   3      102.28       88.16      3.92 o 
  10   2   3        1.34        2.77      2.77 o 
 -10   3   3       60.48       84.30      8.36 o 
  -9   3   3       46.05       44.05      3.54 o 
  -8   3   3      209.72      210.47     16.55 o 
  -7   3   3      101.38      102.43      3.73 o 
  -6   3   3       82.63       85.79      5.46 o 
  -5   3   3      565.71      594.18     16.91 o 
  -4   3   3     1419.74     1477.04     19.75 o 
  -3   3   3      515.87      568.04     15.08 o 
  -2   3   3      936.90      893.68     34.49 o 
  -1   3   3      312.34      299.91      3.73 o 
   0   3   3    14178.68    13703.78    182.34 o 
   1   3   3      321.68      314.16      5.02 o 
   2   3   3      942.00      886.70     12.54 o 
   3   3   3      518.63      570.50      8.49 o 
   4   3   3     1417.03     1464.43     19.84 o 
   5   3   3      571.18      591.95     14.58 o 
   6   3   3       80.84       88.84      6.60 o 
   7   3   3       99.34      100.78      3.19 o 
   8   3   3      209.81      223.04     22.01 o 
   9   3   3       46.60       39.80      8.29 o 
  10   3   3       62.45       69.42      5.27 o 
 -10   4   3       18.05        9.23     10.61 o 
  -9   4   3       34.59       18.27      3.62 o 
  -8   4   3       51.15       48.29      2.98 o 
  -7   4   3       54.20       49.53      3.52 o 
  -6   4   3      148.43      152.55      3.46 o 
  -5   4   3       52.20       50.55      2.02 o 
  -4   4   3     1109.13     1031.51     15.59 o 
  -3   4   3      305.98      271.39     14.87 o 
  -2   4   3      917.33      941.76     11.36 o 
  -1   4   3      314.30      313.69      3.82 o 
   0   4   3     1224.67     1281.32     13.89 o 
   1   4   3      317.37      319.17      5.42 o 
   2   4   3      901.26      912.79     14.17 o 
   3   4   3      301.48      274.39      4.75 o 
   4   4   3     1100.01     1059.15     22.85 o 
   5   4   3       52.72       50.16      3.51 o 
   6   4   3      154.10      156.16      3.38 o 
   7   4   3       54.48       49.76      3.28 o 
   8   4   3       51.61       49.11      2.45 o 
   9   4   3       33.96       33.98      4.15 o 
  10   4   3       18.40       24.24      8.77 o 
  -9   5   3        3.93        1.22      9.00 o 
  -8   5   3       10.24        9.95      1.65 o 
  -7   5   3      126.69      122.84      3.66 o 
  -6   5   3      206.46      209.53      4.43 o 
  -5   5   3        6.48        6.88      0.73 o 
  -4   5   3      229.31      226.40      4.10 o 
  -3   5   3      576.75      639.40     11.96 o 
  -2   5   3      382.76      381.82      5.37 o 
  -1   5   3      141.68      128.72      2.06 o 
   0   5   3       29.49       23.93      1.53 o 
   1   5   3      137.58      124.48      3.62 o 
   2   5   3      368.87      355.39      6.26 o 
   3   5   3      573.68      640.57     12.45 o 
   4   5   3      230.81      229.38      4.41 o 
   5   5   3        6.60        6.29      1.55 o 
   6   5   3      210.81      214.56      6.97 o 
   7   5   3      127.40      123.40      4.53 o 
   8   5   3       10.69        8.90      4.61 o 
   9   5   3        3.62        3.45      2.64 o 
  -9   6   3        8.41       15.69      7.84 o 
  -8   6   3       62.46       54.30     21.45 o 
  -7   6   3       56.08       59.35      2.21 o 
  -6   6   3      218.89      227.69      8.53 o 
  -5   6   3      283.29      294.62      4.35 o 
  -4   6   3      160.82      168.12      3.23 o 
  -3   6   3      304.43      318.87      5.42 o 
  -2   6   3      468.00      435.22      6.08 o 
  -1   6   3      121.66      142.42      2.23 o 
   0   6   3      648.01      818.26     16.58 o 
   1   6   3      118.74      141.08      2.36 o 
   2   6   3      477.27      451.48      8.47 o 
   3   6   3      313.99      321.31     11.69 o 
   4   6   3      161.56      153.93      4.13 o 
   5   6   3      275.68      289.16      6.55 o 
   6   6   3      211.38      219.63      8.77 o 
   7   6   3       55.76       59.25      4.15 o 
   8   6   3       62.51       49.54      4.31 o 
   9   6   3        8.42        7.71     15.22 o 
  -9   7   3       32.44       21.14      8.01 o 
  -8   7   3       87.00       87.34      7.29 o 
  -7   7   3      228.04      240.36      9.23 o 
  -6   7   3      289.25      318.46      5.58 o 
  -5   7   3       44.54       47.52      1.30 o 
  -4   7   3       27.99       28.67      1.42 o 
  -3   7   3      139.31      140.92      2.97 o 
  -2   7   3       30.25       30.17      1.14 o 
  -1   7   3       22.97       25.27      1.24 o 
   0   7   3       97.89       77.37      2.40 o 
   1   7   3       19.82       24.35      1.46 o 
   2   7   3       32.43       34.71      2.93 o 
   3   7   3      140.30      139.55      4.13 o 
   4   7   3       26.87       29.66      3.01 o 
   5   7   3       42.02       36.29      6.34 o 
   6   7   3      284.72      323.37     10.77 o 
   7   7   3      234.27      271.73     31.83 o 
   8   7   3       83.98       93.20      6.08 o 
   9   7   3       31.99       34.11      4.31 o 
  -8   8   3       80.41       93.85     14.99 o 
  -7   8   3       93.90       97.29      6.08 o 
  -6   8   3       40.59       44.64      5.54 o 
  -5   8   3      269.01      264.09      4.54 o 
  -4   8   3       96.12       91.21      2.56 o 
  -3   8   3      300.31      295.42      5.68 o 
  -2   8   3       18.81       15.33      1.27 o 
  -1   8   3       96.20       86.24      1.82 o 
   0   8   3       33.21       36.24      1.40 o 
   1   8   3       96.75       87.34      1.99 o 
   2   8   3       21.09       14.51      2.06 o 
   3   8   3      290.43      282.87      7.15 o 
   4   8   3      102.37       94.28      3.46 o 
   5   8   3      276.28      284.64      9.86 o 
   6   8   3       43.84       49.63      7.15 o 
   7   8   3       94.31      112.12      6.39 o 
   8   8   3       80.09       82.37     18.45 o 
  -7   9   3       88.58      102.20     14.99 o 
  -6   9   3        3.54        6.46      2.63 o 
  -5   9   3       20.58       21.13      5.07 o 
  -4   9   3       43.71       42.30      1.65 o 
  -3   9   3      142.59      153.50      3.74 o 
  -2   9   3      163.62      157.05      3.45 o 
  -1   9   3      369.61      344.72      5.06 o 
   0   9   3      737.49      814.80     11.79 o 
   1   9   3      381.48      367.17      6.46 o 
   2   9   3      157.89      151.74      5.34 o 
   3   9   3      142.79      158.75      5.36 o 
   4   9   3       44.82       41.23      5.77 o 
   5   9   3       19.55       16.64      6.23 o 
   6   9   3        3.36        7.05      3.92 o 
   7   9   3       85.78       87.61      6.06 o 
  -6  10   3       14.42       19.32      3.53 o 
  -5  10   3        8.53        8.17      2.64 o 
  -4  10   3      129.94      146.92      7.61 o 
  -3  10   3      135.02      140.10      3.99 o 
  -2  10   3       49.56       44.54      1.96 o 
  -1  10   3       58.67       54.17      2.66 o 
   0  10   3        1.76        5.90      1.21 o 
   1  10   3       57.78       53.34      2.80 o 
   2  10   3       50.02       45.03      2.84 o 
   3  10   3      137.51      143.55     16.44 o 
   4  10   3      128.64      127.37     10.61 o 
   5  10   3        8.20        8.86      6.00 o 
   6  10   3       14.34       12.12     13.61 o 
  -5  11   3       38.45       32.94     13.15 o 
  -4  11   3       44.95       49.82      4.61 o 
  -3  11   3       50.26       53.27     12.69 o 
  -2  11   3       72.69       73.84      3.92 o 
  -1  11   3       99.89       91.15      3.26 o 
   0  11   3       13.57       11.60      3.39 o 
   1  11   3       96.40       94.70      5.90 o 
   2  11   3       70.17       66.42      5.77 o 
   3  11   3       49.23       51.70      4.39 o 
   4  11   3       44.62       44.26      4.34 o 
   5  11   3       37.19       35.26      3.91 o 
  -3  12   3       37.35       35.52      4.15 o 
  -2  12   3        6.94        3.50      3.46 o 
  -1  12   3        1.17        0.46      1.30 o 
   0  12   3       18.63       24.56     11.76 o 
   1  12   3        0.95        3.17      2.22 o 
   2  12   3        7.26        4.70      6.00 o 
   3  12   3       38.84       32.04      6.46 o 
   1   0   4      144.53      154.30      2.42 o 
   3   0   4     1388.76     1401.51     16.95 o 
   4   0   4        6.61        5.76      1.03 o 
   5   0   4      440.68      447.20      6.96 o 
   6   0   4       10.28       10.81      1.33 o 
   7   0   4      156.49      144.49      3.11 o 
   8   0   4       13.90       19.11      1.72 o 
   9   0   4        0.04       -0.69      2.26 o 
  10   0   4       30.45       27.51      3.75 o 
 -10   1   4       13.81       23.32      6.43 o 
  -9   1   4      145.56      158.72      9.68 o 
  -8   1   4        0.39        2.10      1.33 o 
  -7   1   4       37.03       30.84      1.45 o 
  -6   1   4      294.34      277.31      4.66 o 
  -5   1   4      310.57      324.33      5.11 o 
  -4   1   4      233.45      244.18      3.71 o 
  -3   1   4      738.96      724.90     10.96 o 
  -2   1   4      628.57      588.06     13.63 o 
  -1   1   4     4373.34     4056.02     66.59 o 
   0   1   4     3049.56     2822.84     30.43 o 
   1   1   4     4504.16     4251.61     58.03 o 
   2   1   4      615.10      569.51      7.33 o 
   3   1   4      730.17      713.99      9.22 o 
   4   1   4      239.34      249.48      3.72 o 
   5   1   4      313.53      320.90      4.89 o 
   6   1   4      299.38      283.56      4.82 o 
   7   1   4       34.24       26.93      2.08 o 
   8   1   4        0.42       -0.50      0.97 o 
   9   1   4      148.63      162.40      6.96 o 
  10   1   4       13.91       20.08      8.30 o 
 -10   2   4       42.90       37.67      5.76 o 
  -9   2   4       21.16       21.01      4.08 o 
  -8   2   4       31.61       25.33      2.85 o 
  -7   2   4       28.70       26.35      2.46 o 
  -6   2   4       69.96       70.62      1.85 o 
  -5   2   4      815.31      804.48     10.85 o 
  -4   2   4     1197.14     1170.56     14.74 o 
  -3   2   4      596.93      569.41     10.69 o 
  -2   2   4      434.64      460.75      8.39 o 
  -1   2   4     8070.91     7730.51    104.32 o 
   0   2   4      819.69      752.46      9.22 o 
   1   2   4     8054.50     7745.28     95.75 o 
   2   2   4      421.89      432.73      7.18 o 
   3   2   4      616.74      598.80      8.53 o 
   4   2   4     1195.09     1205.44     16.47 o 
   5   2   4      824.26      808.43     12.07 o 
   6   2   4       72.90       74.19      2.17 o 
   7   2   4       31.28       27.62      1.50 o 
   8   2   4       32.11       22.02      2.31 o 
   9   2   4       20.93       20.85      2.32 o 
  10   2   4       43.59       47.00     13.84 o 
 -10   3   4        5.63        7.80      5.63 o 
  -9   3   4       94.60       78.23     12.35 o 
  -8   3   4       31.18       24.23      2.64 o 
  -7   3   4       85.67       85.97      2.84 o 
  -6   3   4       31.24       31.91      1.71 o 
  -5   3   4      348.57      378.20      5.81 o 
  -4   3   4       38.77       43.57      1.44 o 
  -3   3   4     1076.89     1044.50     12.96 o 
  -2   3   4      714.15      710.31      8.47 o 
  -1   3   4      122.02       98.72      2.13 o 
   0   3   4       57.86       60.29      1.27 o 
   1   3   4      114.20       93.89      2.04 o 
   2   3   4      719.75      719.55     10.34 o 
   3   3   4     1060.09     1016.80     30.88 o 
   4   3   4       38.76       41.62      1.39 o 
   5   3   4      345.16      378.73      7.38 o 
   6   3   4       29.58       24.87      1.68 o 
   7   3   4       86.05       90.52      5.53 o 
   8   3   4       30.17       26.20      3.94 o 
   9   3   4       95.50      109.72     13.15 o 
  10   3   4        5.75        1.03      2.43 o 
 -10   4   4       26.69       29.53      9.69 o 
  -9   4   4       38.98       30.29      4.20 o 
  -8   4   4        7.71        3.23      2.10 o 
  -7   4   4       23.53       25.46      2.48 o 
  -6   4   4       56.88       58.98      2.11 o 
  -5   4   4      251.49      248.33      4.31 o 
  -4   4   4     1538.73     1625.18     22.70 o 
  -3   4   4      884.93      848.47     21.33 o 
  -2   4   4      362.40      409.55      5.23 o 
  -1   4   4       69.96       70.63      1.86 o 
   0   4   4       17.11       16.30      0.98 o 
   1   4   4       68.31       67.12      2.20 o 
   2   4   4      356.84      400.99     10.13 o 
   3   4   4      883.75      882.79     25.83 o 
   4   4   4     1546.06     1637.32     26.43 o 
   5   4   4      253.97      241.86      4.38 o 
   6   4   4       54.61       61.01      2.06 o 
   7   4   4       22.24       24.39      5.02 o 
   8   4   4        7.72        8.21      1.49 o 
   9   4   4       38.70       41.55      3.62 o 
  10   4   4       25.99       31.34      5.77 o 
  -9   5   4       38.63       36.33      7.31 o 
  -8   5   4      144.25      150.40     15.92 o 
  -7   5   4      129.73      130.22      4.65 o 
  -6   5   4       51.18       56.15      2.75 o 
  -5   5   4       55.77       58.36      1.88 o 
  -4   5   4      120.57      117.16      2.78 o 
  -3   5   4       68.00       58.00      1.60 o 
  -2   5   4       22.93       22.52      0.88 o 
  -1   5   4     2108.10     2167.42     22.73 o 
   0   5   4     2283.08     2278.92     25.00 o 
   1   5   4     2105.88     2140.69     26.05 o 
   2   5   4       20.34       20.72      1.51 o 
   3   5   4       68.06       55.10      2.11 o 
   4   5   4      121.41      110.00      5.28 o 
   5   5   4       57.76       59.32      3.96 o 
   6   5   4       51.81       49.07      1.85 o 
   7   5   4      132.32      136.96      4.20 o 
   8   5   4      146.76      163.77      6.78 o 
   9   5   4       39.08       53.26     14.07 o 
  -9   6   4       60.14       46.76      9.29 o 
  -8   6   4       77.61       77.22      6.02 o 
  -7   6   4      465.12      523.16     10.44 o 
  -6   6   4       22.17       19.90      1.11 o 
  -5   6   4       73.85       72.24      1.94 o 
  -4   6   4      732.89      758.49     16.21 o 
  -3   6   4      307.09      299.92      4.79 o 
  -2   6   4      423.83      432.13      6.02 o 
  -1   6   4      267.72      294.80      3.88 o 
   0   6   4      648.07      691.32      8.58 o 
   1   6   4      275.64      303.34      4.69 o 
   2   6   4      409.66      424.35      8.37 o 
   3   6   4      309.68      308.22      7.00 o 
   4   6   4      720.24      747.11     11.75 o 
   5   6   4       74.84       73.57      2.55 o 
   6   6   4       21.62       17.86      1.76 o 
   7   6   4      465.64      532.89     13.31 o 
   8   6   4       77.97       83.69     13.38 o 
   9   6   4       60.57       61.12     21.68 o 
  -9   7   4       33.04       20.32     12.46 o 
  -8   7   4       16.17       11.92      4.38 o 
  -7   7   4       53.73       50.49      2.76 o 
  -6   7   4      102.65      104.67      4.84 o 
  -5   7   4      205.85      218.43      4.86 o 
  -4   7   4      240.60      242.46      4.79 o 
  -3   7   4      311.49      318.61      5.26 o 
  -2   7   4      171.99      158.88      2.96 o 
  -1   7   4      127.84      117.34      2.18 o 
   0   7   4      308.07      341.76      6.62 o 
   1   7   4      120.31      111.30      2.71 o 
   2   7   4      175.67      160.17      4.22 o 
   3   7   4      312.11      326.49      7.19 o 
   4   7   4      245.05      246.44      6.51 o 
   5   7   4      204.15      200.18      6.33 o 
   6   7   4      102.02       97.54      5.06 o 
   7   7   4       56.19       55.89      4.31 o 
   8   7   4       15.41       18.74      6.92 o 
   9   7   4       31.32       35.83      7.61 o 
  -8   8   4       47.01       13.59     11.99 o 
  -7   8   4        8.34        6.55      3.46 o 
  -6   8   4      205.48      211.74     12.69 o 
  -5   8   4       10.66        9.57      0.86 o 
  -4   8   4      149.94      157.19     12.58 o 
  -3   8   4      140.45      142.01      4.77 o 
  -2   8   4      554.44      593.79      9.71 o 
  -1   8   4      297.81      296.83      4.30 o 
   0   8   4        0.05        2.89      0.88 o 
   1   8   4      291.97      287.65      5.33 o 
   2   8   4      553.05      593.15     19.91 o 
   3   8   4      145.52      152.42      5.26 o 
   4   8   4      155.83      180.09      4.86 o 
   5   8   4       11.48        9.36      2.63 o 
   6   8   4      202.19      229.22      8.74 o 
   7   8   4        9.28       10.66      3.40 o 
   8   8   4       46.14       48.17     13.61 o 
  -7   9   4      140.72      134.52      9.49 o 
  -6   9   4       28.39       24.04      3.09 o 
  -5   9   4       27.09       24.95      4.38 o 
  -4   9   4        6.39        4.75      1.11 o 
  -3   9   4       89.77       89.89      8.17 o 
  -2   9   4       35.85       34.07      1.60 o 
  -1   9   4       52.15       60.26      1.64 o 
   0   9   4      132.18      134.28      2.99 o 
   1   9   4       52.44       55.13      2.21 o 
   2   9   4       34.06       30.70      6.80 o 
   3   9   4       93.68       94.85      4.00 o 
   4   9   4        6.39        7.59      7.15 o 
   5   9   4       26.67       29.22      3.43 o 
   6   9   4       27.80       28.59      3.92 o 
   7   9   4      138.46      133.79      8.30 o 
  -6  10   4       43.94       38.93     12.23 o 
  -5  10   4       22.99       29.52      9.46 o 
  -4  10   4      187.30      185.51     11.76 o 
  -3  10   4      115.14      115.35      8.53 o 
  -2  10   4       13.67       11.45      2.81 o 
  -1  10   4      102.77       90.18      3.20 o 
   0  10   4       10.70        8.52      1.25 o 
   1  10   4      101.19       84.44      3.00 o 
   2  10   4       13.80       12.60      3.84 o 
   3  10   4      115.62      117.22      6.97 o 
   4  10   4      187.78      200.27     15.69 o 
   5  10   4       23.43       35.82     11.30 o 
   6  10   4       44.16       42.09      4.64 o 
  -5  11   4       58.71       47.05     10.84 o 
  -4  11   4        0.50       -1.29      3.23 o 
  -3  11   4       27.32       32.83      3.52 o 
  -2  11   4        3.37        6.17      1.54 o 
  -1  11   4      102.80       99.71      6.65 o 
   0  11   4       88.58       94.55      4.37 o 
   1  11   4      100.82      108.61     10.27 o 
   2  11   4        3.48        4.05      2.48 o 
   3  11   4       26.21       32.08     14.07 o 
   4  11   4        0.41        3.54      6.00 o 
   5  11   4       59.65       59.07      5.44 o 
  -3  12   4        8.25        3.82      7.54 o 
  -2  12   4       64.96       73.30     10.10 o 
  -1  12   4        2.23        2.12      3.46 o 
   0  12   4        6.14        3.65      2.21 o 
   1  12   4        2.49       -2.15      3.23 o 
   2  12   4       65.45       67.09      5.31 o 
   3  12   4        8.02       10.56      3.46 o 
   1   0   5     1064.64     1018.61     13.81 o 
   2   0   5     6687.45     6426.33    107.98 o 
   3   0   5       54.13       70.33      2.45 o 
   4   0   5     2222.52     2241.13     28.42 o 
   5   0   5       30.49       34.47      1.22 o 
   6   0   5     1069.70     1086.86     14.10 o 
   7   0   5      233.13      226.03      4.43 o 
   8   0   5       24.46       22.82      1.63 o 
   9   0   5      149.98      174.44      9.56 o 
  10   0   5        9.65       12.81      3.67 o 
 -10   1   5       21.85       14.46      5.16 o 
  -9   1   5       49.40       53.12      3.44 o 
  -8   1   5      255.60      269.98      7.56 o 
  -7   1   5      105.26       99.38      4.46 o 
  -6   1   5       23.38       21.58      1.18 o 
  -5   1   5      369.77      348.49      5.23 o 
  -4   1   5     2259.61     2309.98     26.00 o 
  -3   1   5     1000.63      971.51     14.20 o 
  -2   1   5     5914.19     5582.92     70.50 o 
  -1   1   5     1477.72     1407.16     17.98 o 
   0   1   5      201.86      180.04      2.86 o 
   1   1   5     1473.23     1425.58     19.14 o 
   2   1   5     5955.11     5681.91     77.48 o 
   3   1   5      981.05      958.09     12.33 o 
   4   1   5     2269.82     2338.05     28.03 o 
   5   1   5      369.92      347.96      6.19 o 
   6   1   5       21.47       22.06      1.93 o 
   7   1   5      101.70      100.55      2.80 o 
   8   1   5      254.02      255.40      5.80 o 
   9   1   5       49.88       47.71      2.93 o 
  10   1   5       23.00       26.56      4.08 o 
 -10   2   5       25.97       13.38      5.55 o 
  -9   2   5       32.95       32.24      4.36 o 
  -8   2   5        4.18        3.91      1.79 o 
  -7   2   5      104.68      102.67      2.80 o 
  -6   2   5       98.23      101.21      2.95 o 
  -5   2   5      608.32      630.22     13.17 o 
  -4   2   5      264.63      258.26      4.77 o 
  -3   2   5      497.26      486.27     10.12 o 
  -2   2   5     5363.34     5403.91     87.70 o 
  -1   2   5      857.77      835.96     18.84 o 
   0   2   5      771.62      739.40      9.74 o 
   1   2   5      847.47      828.63     14.23 o 
   2   2   5     5313.19     5289.02     89.76 o 
   3   2   5      494.55      484.25     14.47 o 
   4   2   5      249.78      242.16      3.90 o 
   5   2   5      615.64      640.33      9.50 o 
   6   2   5      103.98      107.24      3.32 o 
   7   2   5      108.34      103.13      2.78 o 
   8   2   5        3.82        5.15      1.72 o 
   9   2   5       34.54       25.29      3.23 o 
  10   2   5       26.29       22.44      3.30 o 
 -10   3   5       11.74       13.16      5.07 o 
  -9   3   5        6.61        3.17      2.67 o 
  -8   3   5       19.99       20.20      3.46 o 
  -7   3   5       73.76       80.48      3.74 o 
  -6   3   5       30.60       32.86      1.55 o 
  -5   3   5        4.04        2.71      0.75 o 
  -4   3   5      289.95      301.69      5.74 o 
  -3   3   5      694.65      701.35      9.92 o 
  -2   3   5      230.77      237.28      4.45 o 
  -1   3   5      556.45      512.24      8.88 o 
   0   3   5      262.41      241.00      4.39 o 
   1   3   5      552.44      508.87     10.39 o 
   2   3   5      222.21      229.67      3.98 o 
   3   3   5      689.89      712.70     21.87 o 
   4   3   5      286.38      299.83     10.13 o 
   5   3   5        4.24        5.36      0.95 o 
   6   3   5       31.01       33.42      3.60 o 
   7   3   5       75.00       81.45      6.40 o 
   8   3   5       21.89       20.83      2.11 o 
   9   3   5        6.34        4.96      1.99 o 
  10   3   5       11.39       10.19      3.14 o 
 -10   4   5       27.57       21.68      9.23 o 
  -9   4   5       27.87       26.30      8.30 o 
  -8   4   5       36.45       34.17      5.07 o 
  -7   4   5       64.04       60.87      3.26 o 
  -6   4   5       29.71       30.20      3.86 o 
  -5   4   5        9.46        6.81      1.55 o 
  -4   4   5      390.45      393.29      7.31 o 
  -3   4   5      596.27      585.26     26.46 o 
  -2   4   5      529.57      516.65      6.79 o 
  -1   4   5      544.40      599.66      8.38 o 
   0   4   5        5.31        9.05      0.69 o 
   1   4   5      573.10      625.85      9.61 o 
   2   4   5      534.26      521.81      8.10 o 
   3   4   5      598.71      595.02      9.38 o 
   4   4   5      390.00      385.71      8.69 o 
   5   4   5        9.01        9.90      3.42 o 
   6   4   5       29.13       32.23      2.02 o 
   7   4   5       61.72       56.98      6.25 o 
   8   4   5       37.60       32.74      4.56 o 
   9   4   5       29.73       21.39      5.54 o 
  10   4   5       27.16       20.86      3.56 o 
  -9   5   5       28.89       28.55      7.20 o 
  -8   5   5       25.38       24.37      2.66 o 
  -7   5   5      115.52      135.17      5.54 o 
  -6   5   5       52.81       56.22      3.46 o 
  -5   5   5      264.08      276.05     10.40 o 
  -4   5   5       73.03       72.00      2.06 o 
  -3   5   5      493.56      468.57     14.97 o 
  -2   5   5      735.87      739.60      9.72 o 
  -1   5   5       52.66       64.07      1.51 o 
   0   5   5        0.67        9.03      1.20 o 
   1   5   5       54.12       67.29      4.39 o 
   2   5   5      738.66      744.73     13.01 o 
   3   5   5      481.94      455.24      7.03 o 
   4   5   5       70.39       67.44      2.37 o 
   5   5   5      272.16      288.55      5.66 o 
   6   5   5       52.35       55.61      2.42 o 
   7   5   5      111.21      120.46      3.87 o 
   8   5   5       25.20       19.21      6.69 o 
   9   5   5       29.37       22.74      4.84 o 
  -9   6   5       16.06       24.35      7.65 o 
  -8   6   5       23.07       24.27     13.15 o 
  -7   6   5       65.51       60.72      3.23 o 
  -6   6   5      140.00      134.97      3.54 o 
  -5   6   5      125.07      127.75      4.25 o 
  -4   6   5       44.21       45.91      1.63 o 
  -3   6   5       93.35       95.01      2.32 o 
  -2   6   5      185.59      163.33      2.93 o 
  -1   6   5      519.43      526.43      6.81 o 
   0   6   5       59.61       53.27      3.40 o 
   1   6   5      522.18      535.59      7.95 o 
   2   6   5      186.15      164.05      4.41 o 
   3   6   5       87.65       88.80      2.91 o 
   4   6   5       41.35       41.01      4.01 o 
   5   6   5      127.10      123.36      5.50 o 
   6   6   5      134.03      135.49     12.46 o 
   7   6   5       64.01       62.06      3.47 o 
   8   6   5       23.79       25.30     15.22 o 
   9   6   5       16.91       22.07      5.77 o 
  -8   7   5       11.40       -2.90      9.92 o 
  -7   7   5       91.47       87.08      3.41 o 
  -6   7   5      100.78      101.82      2.72 o 
  -5   7   5      456.97      474.65     14.30 o 
  -4   7   5      294.27      303.57      6.74 o 
  -3   7   5      539.82      567.04      9.64 o 
  -2   7   5      196.66      192.90      3.44 o 
  -1   7   5       25.41       21.68      1.60 o 
   0   7   5      945.56      966.66     14.23 o 
   1   7   5       24.57       20.81      2.81 o 
   2   7   5      199.48      191.88      5.27 o 
   3   7   5      548.33      570.30     13.83 o 
   4   7   5      293.61      315.83     15.72 o 
   5   7   5      468.14      477.65     14.99 o 
   6   7   5      102.86      106.16      4.95 o 
   7   7   5       93.91       88.24      5.06 o 
   8   7   5       10.92        9.49      8.53 o 
  -8   8   5      123.35      133.41     14.29 o 
  -7   8   5       51.31       56.84      8.86 o 
  -6   8   5       59.96       55.83      2.79 o 
  -5   8   5       73.72       73.58      2.98 o 
  -4   8   5      224.62      236.78      9.92 o 
  -3   8   5      151.61      152.99      3.61 o 
  -2   8   5       42.56       41.95      1.62 o 
  -1   8   5      845.93      842.96     10.73 o 
   0   8   5       61.93       73.94      2.16 o 
   1   8   5      849.97      854.89     13.25 o 
   2   8   5       45.12       44.12      4.55 o 
   3   8   5      156.80      152.02      4.81 o 
   4   8   5      225.82      226.57      5.96 o 
   5   8   5       71.19       72.28      5.32 o 
   6   8   5       60.81       61.70      4.72 o 
   7   8   5       53.12       54.95      4.91 o 
   8   8   5      123.15      125.52      9.69 o 
  -7   9   5      132.63      138.17     14.76 o 
  -6   9   5       24.56       33.91      5.77 o 
  -5   9   5       46.90       47.28      2.43 o 
  -4   9   5       70.64       71.18      3.92 o 
  -3   9   5        2.42        2.08      1.30 o 
  -2   9   5      235.18      224.45      4.40 o 
  -1   9   5      287.74      291.62      5.32 o 
   0   9   5      375.50      348.43      6.01 o 
   1   9   5      284.58      288.28      8.93 o 
   2   9   5      242.95      247.54      6.69 o 
   3   9   5        1.95       -1.42      2.18 o 
   4   9   5       69.43       60.53      5.54 o 
   5   9   5       43.98       41.31      4.13 o 
   6   9   5       25.28       30.21      3.91 o 
   7   9   5      133.57      135.68     29.06 o 
  -6  10   5       37.85       44.79     12.69 o 
  -5  10   5       24.25       30.23      4.81 o 
  -4  10   5       43.58       43.56      4.38 o 
  -3  10   5      124.11      124.65     12.46 o 
  -2  10   5       33.07       31.45      2.11 o 
  -1  10   5      163.85      149.50      4.03 o 
   0  10   5        0.18        1.52      1.40 o 
   1  10   5      167.60      144.26     10.25 o 
   2  10   5       31.90       29.46      2.74 o 
   3  10   5      122.28      115.35      5.29 o 
   4  10   5       42.47       53.14      4.38 o 
   5  10   5       25.20       26.43      7.84 o 
   6  10   5       39.54       42.11     10.15 o 
  -5  11   5       38.99       29.94     13.61 o 
  -4  11   5       11.73       -3.41     12.46 o 
  -3  11   5        3.07        1.83      6.10 o 
  -2  11   5       38.58       33.58      7.61 o 
  -1  11   5        6.75       -1.24      2.07 o 
   0  11   5       11.19        2.14      3.88 o 
   1  11   5        7.36        4.57      2.62 o 
   2  11   5       38.75       40.15      3.43 o 
   3  11   5        3.39        4.23      5.77 o 
   4  11   5       11.24        6.72      2.96 o 
   5  11   5       40.61       40.12      4.67 o 
  -3  12   5        9.89        5.86     15.69 o 
  -2  12   5        4.80        3.19      5.84 o 
  -1  12   5       43.57       43.61      3.69 o 
   0  12   5        1.39        1.80      2.59 o 
   1  12   5       43.55       40.90      9.23 o 
   2  12   5        4.37        4.78      8.30 o 
   3  12   5       10.07       16.09      5.07 o 
   0   0   6      133.89      155.27     15.69 o 
   1   0   6        1.32        2.33      0.87 o 
   2   0   6       21.07       22.43      1.03 o 
   3   0   6      722.55      709.48     10.83 o 
   4   0   6     1281.44     1298.24     15.43 o 
   5   0   6     2488.59     2595.24     29.85 o 
   6   0   6      458.00      452.24      6.88 o 
   7   0   6        0.01        0.72      0.92 o 
   8   0   6        9.13        6.22      1.29 o 
   9   0   6      231.80      238.87      8.57 o 
  10   0   6        6.94        6.64      2.24 o 
 -10   1   6       13.30       10.80      2.89 o 
  -9   1   6        7.08        5.54      1.85 o 
  -8   1   6      124.54      132.83      8.58 o 
  -7   1   6       34.70       35.23      1.62 o 
  -6   1   6       32.42       28.90      1.30 o 
  -5   1   6       59.61       62.14      1.67 o 
  -4   1   6     4060.52     4068.76     49.81 o 
  -3   1   6      332.32      324.35      5.08 o 
  -2   1   6      471.89      458.77      7.24 o 
  -1   1   6      972.01      914.97     12.90 o 
   0   1   6      536.38      551.24      8.19 o 
   1   1   6      960.05      888.40     20.15 o 
   2   1   6      463.56      429.69      7.89 o 
   3   1   6      327.31      320.25      7.39 o 
   4   1   6     3972.55     3916.90     44.88 o 
   5   1   6       59.08       59.06      2.13 o 
   6   1   6       27.76       26.99      1.45 o 
   7   1   6       35.18       37.03      1.77 o 
   8   1   6      123.25      126.32      3.65 o 
   9   1   6        6.98        6.21      1.85 o 
  10   1   6       13.51       14.99      8.53 o 
 -10   2   6       79.34      107.02     10.84 o 
  -9   2   6       38.33       36.85      2.81 o 
  -8   2   6      282.72      288.35      6.64 o 
  -7   2   6       75.87       78.42      5.59 o 
  -6   2   6      512.93      499.02     14.98 o 
  -5   2   6       25.21       22.25      1.00 o 
  -4   2   6      380.84      385.42     12.32 o 
  -3   2   6     2188.38     2354.01     32.27 o 
  -2   2   6     1713.06     1586.48     20.84 o 
  -1   2   6      489.27      475.46      9.11 o 
   0   2   6     4729.83     4471.92     54.01 o 
   1   2   6      496.82      473.37      8.24 o 
   2   2   6     1748.06     1645.27     21.05 o 
   3   2   6     2197.14     2337.78     88.57 o 
   4   2   6      379.42      375.30      5.93 o 
   5   2   6       24.46       25.00      1.93 o 
   6   2   6      528.76      523.84     15.32 o 
   7   2   6       75.75       81.66      2.45 o 
   8   2   6      284.47      284.10      6.92 o 
   9   2   6       38.65       38.22      5.85 o 
  10   2   6       76.96       84.84      5.36 o 
 -10   3   6       58.51       57.06      7.85 o 
  -9   3   6        9.03       11.48      2.78 o 
  -8   3   6       26.33       25.95      2.69 o 
  -7   3   6      145.45      141.84      3.73 o 
  -6   3   6      269.34      316.95      6.79 o 
  -5   3   6       78.49       79.04      3.73 o 
  -4   3   6      731.92      693.62     11.54 o 
  -3   3   6      221.34      226.74      5.13 o 
  -2   3   6     3758.07     3708.84    143.98 o 
  -1   3   6      170.31      165.90      2.96 o 
   0   3   6      434.73      479.59      7.02 o 
   1   3   6      172.31      173.35      2.94 o 
   2   3   6     3758.47     3863.36     51.91 o 
   3   3   6      226.22      226.88      6.98 o 
   4   3   6      734.41      713.83     10.81 o 
   5   3   6       80.93       83.61      2.93 o 
   6   3   6      269.28      309.50     19.04 o 
   7   3   6      145.54      137.64      6.17 o 
   8   3   6       25.94       26.68      2.95 o 
   9   3   6        8.56        7.18      3.23 o 
  10   3   6       57.33       53.26     12.46 o 
 -10   4   6       79.36       92.27     16.15 o 
  -9   4   6        9.72        7.38      9.23 o 
  -8   4   6       53.17       53.24     11.99 o 
  -7   4   6        6.14        2.65      3.34 o 
  -6   4   6      316.74      325.43      7.00 o 
  -5   4   6       24.31       26.59      2.65 o 
  -4   4   6      120.60      130.40      3.56 o 
  -3   4   6      311.75      321.05     11.52 o 
  -2   4   6      814.29      761.28      8.67 o 
  -1   4   6      273.25      293.06      4.96 o 
   0   4   6      928.08      958.61     15.38 o 
   1   4   6      273.61      300.00      5.15 o 
   2   4   6      799.39      750.72     11.23 o 
   3   4   6      307.22      330.78      5.45 o 
   4   4   6      118.69      127.21      2.97 o 
   5   4   6       25.93       25.88      1.28 o 
   6   4   6      306.81      314.34      5.88 o 
   7   4   6        6.87        4.95      1.55 o 
   8   4   6       54.95       57.87      2.52 o 
   9   4   6        9.74        7.70      2.54 o 
  10   4   6       81.20       98.30     13.61 o 
  -9   5   6       24.60       10.20      5.58 o 
  -8   5   6       72.37       65.91      4.31 o 
  -7   5   6        8.56        7.77      2.08 o 
  -6   5   6       82.15       78.86      4.57 o 
  -5   5   6      139.66      140.56      6.99 o 
  -4   5   6       45.07       33.52      4.06 o 
  -3   5   6      281.73      309.77      7.23 o 
  -2   5   6     1365.45     1371.13     25.10 o 
  -1   5   6      731.54      691.11      9.15 o 
   0   5   6        0.15        0.50      0.41 o 
   1   5   6      739.80      724.18     10.72 o 
   2   5   6     1333.74     1367.64     22.33 o 
   3   5   6      270.74      292.31      4.89 o 
   4   5   6       43.76       34.22      1.60 o 
   5   5   6      134.71      142.89      6.01 o 
   6   5   6       85.09       76.03      3.20 o 
   7   5   6        8.42        4.00      1.88 o 
   8   5   6       72.28       79.45      8.07 o 
   9   5   6       24.40       21.66      3.75 o 
  -9   6   6       33.64       33.45      8.81 o 
  -8   6   6       70.14       69.02      6.33 o 
  -7   6   6      106.27      105.73      4.43 o 
  -6   6   6      197.52      222.16      5.10 o 
  -5   6   6      288.36      287.03      6.30 o 
  -4   6   6       98.59       90.11      2.57 o 
  -3   6   6      104.64      119.53      4.23 o 
  -2   6   6      185.23      180.16      4.20 o 
  -1   6   6      141.99      141.52      2.71 o 
   0   6   6     1155.63     1222.00     16.17 o 
   1   6   6      146.25      145.36      4.53 o 
   2   6   6      187.30      178.11      4.32 o 
   3   6   6      103.26      113.89      5.31 o 
   4   6   6       99.63       99.14      5.77 o 
   5   6   6      293.24      300.66      5.95 o 
   6   6   6      194.57      212.21      5.93 o 
   7   6   6      104.78      100.48      4.13 o 
   8   6   6       67.31       68.74      7.84 o 
   9   6   6       34.69       28.35      5.77 o 
  -8   7   6       17.08       14.09     15.45 o 
  -7   7   6      113.80      108.78      5.54 o 
  -6   7   6      128.17      140.95      3.56 o 
  -5   7   6      197.58      208.71     10.84 o 
  -4   7   6      441.07      435.19     10.84 o 
  -3   7   6      592.89      602.93     10.39 o 
  -2   7   6      641.36      631.20     10.00 o 
  -1   7   6       48.18       46.64      1.73 o 
   0   7   6      113.33      114.57      3.73 o 
   1   7   6       45.62       44.62      3.62 o 
   2   7   6      656.77      673.58     21.51 o 
   3   7   6      593.43      605.00     11.28 o 
   4   7   6      439.14      460.27     14.06 o 
   5   7   6      201.15      206.38      6.64 o 
   6   7   6      121.77      125.22      5.29 o 
   7   7   6      114.21      106.57      5.89 o 
   8   7   6       17.54        9.36      3.23 o 
  -8   8   6       20.32       18.77      8.16 o 
  -7   8   6       51.22       53.03     10.20 o 
  -6   8   6       51.96       46.14      3.01 o 
  -5   8   6       69.63       69.66      3.69 o 
  -4   8   6       34.81       29.37      3.46 o 
  -3   8   6      182.60      175.65      4.71 o 
  -2   8   6       32.76       31.73      1.71 o 
  -1   8   6      649.80      623.81     13.54 o 
   0   8   6      214.34      195.93      4.59 o 
   1   8   6      634.20      605.33     16.86 o 
   2   8   6       32.62       32.33      2.13 o 
   3   8   6      183.42      173.18      5.26 o 
   4   8   6       33.55       28.91      4.39 o 
   5   8   6       67.46       59.21      3.75 o 
   6   8   6       53.32       55.09      6.92 o 
   7   8   6       49.84       51.56      9.69 o 
   8   8   6       20.24       19.64     10.61 o 
  -7   9   6        6.74       -4.89     20.30 o 
  -6   9   6       83.69       88.27     11.99 o 
  -5   9   6        0.60        0.17      1.35 o 
  -4   9   6       12.40       11.07      1.85 o 
  -3   9   6       97.15       96.33      4.28 o 
  -2   9   6       30.20       29.25      1.76 o 
  -1   9   6      131.83      116.99      2.85 o 
   0   9   6      538.74      541.41      8.39 o 
   1   9   6      132.56      125.70      4.19 o 
   2   9   6       28.04       24.31      2.14 o 
   3   9   6      103.07      110.17      6.50 o 
   4   9   6       14.22       14.28      3.69 o 
   5   9   6        0.93        0.12      9.92 o 
   6   9   6       83.44       83.20      5.60 o 
   7   9   6        6.61        1.35      2.99 o 
  -6  10   6        4.52        2.35      7.81 o 
  -5  10   6       44.00       37.20      8.97 o 
  -4  10   6       13.16       11.25      4.84 o 
  -3  10   6       72.58       75.28      9.69 o 
  -2  10   6       52.61       53.94      4.61 o 
  -1  10   6        2.31        1.86      1.00 o 
   0  10   6      145.42      137.80      3.65 o 
   1  10   6        1.95        4.53      1.51 o 
   2  10   6       52.41       52.43      3.02 o 
   3  10   6       73.08       85.19     10.61 o 
   4  10   6       12.48       15.32      2.99 o 
   5  10   6       45.85       47.88     10.15 o 
   6  10   6        4.34        2.88      3.92 o 
  -5  11   6       55.97       40.14      9.81 o 
  -4  11   6       23.51       12.15      6.68 o 
  -3  11   6       24.13       16.02      8.53 o 
  -2  11   6       19.10       12.71      7.15 o 
  -1  11   6       75.29       88.58      5.09 o 
   0  11   6       38.02       39.77      3.30 o 
   1  11   6       76.76       84.18      8.07 o 
   2  11   6       18.72        9.56      6.66 o 
   3  11   6       23.90       29.17      3.54 o 
   4  11   6       23.31       31.07      4.61 o 
   5  11   6       53.55       52.72      8.30 o 
  -3  12   6       24.62       20.15      7.29 o 
  -2  12   6        6.45       11.93      8.07 o 
  -1  12   6       79.99       78.06      4.78 o 
   0  12   6       46.21       60.71      4.61 o 
   1  12   6       80.59       88.67     10.61 o 
   2  12   6        5.89       11.22      4.84 o 
   3  12   6       25.24       24.76      5.77 o 
   1   0   7      277.92      255.35      4.02 o 
   2   0   7     1918.42     1875.89     25.15 o 
   3   0   7     1376.33     1449.88     19.21 o 
   4   0   7     4724.59     4760.26     54.85 o 
   5   0   7      208.06      201.95      3.42 o 
   6   0   7      553.26      549.53      7.91 o 
   7   0   7      266.47      273.17      5.10 o 
   8   0   7        0.45       -1.11      1.13 o 
   9   0   7      318.88      347.44     17.49 o 
  10   0   7       94.97       95.50      5.77 o 
 -10   1   7       87.40       91.27      6.23 o 
  -9   1   7       69.90       69.12      6.00 o 
  -8   1   7       29.26       26.22      1.75 o 
  -7   1   7       59.14       59.86      2.30 o 
  -6   1   7      293.63      281.74      7.47 o 
  -5   1   7       42.14       49.31      3.14 o 
  -4   1   7     3362.74     3470.16     46.97 o 
  -3   1   7     6166.09     6125.88     72.90 o 
  -2   1   7       15.42       21.46      1.13 o 
  -1   1   7      791.82      742.65     11.78 o 
   0   1   7     2186.01     2103.38     26.32 o 
   1   1   7      771.89      662.74     51.06 o 
   2   1   7       16.61       21.72      1.05 o 
   3   1   7     6238.03     6152.44     74.15 o 
   4   1   7     3372.67     3433.52     40.04 o 
   5   1   7       42.56       47.37      2.93 o 
   6   1   7      287.71      269.29      4.47 o 
   7   1   7       57.04       59.84      2.10 o 
   8   1   7       28.55       27.91      2.21 o 
   9   1   7       69.36       69.82     11.24 o 
  10   1   7       88.11       95.96     11.30 o 
 -10   2   7       52.55       60.31      7.48 o 
  -9   2   7       14.19        6.66      7.15 o 
  -8   2   7       38.83       39.29      4.79 o 
  -7   2   7      129.29      130.46      3.60 o 
  -6   2   7       77.29       75.65      2.09 o 
  -5   2   7      110.13      113.86      4.55 o 
  -4   2   7      623.16      649.58      9.73 o 
  -3   2   7      865.31      930.09     12.95 o 
  -2   2   7     1459.92     1563.23     23.97 o 
  -1   2   7     1431.66     1421.50     19.39 o 
   0   2   7      427.16      394.49      7.01 o 
   1   2   7     1472.49     1440.50     22.88 o 
   2   2   7     1444.52     1526.53     33.06 o 
   3   2   7      859.22      932.64     32.38 o 
   4   2   7      623.87      633.90     12.50 o 
   5   2   7      113.81      119.36      3.83 o 
   6   2   7       77.84       77.63      2.28 o 
   7   2   7      128.76      133.80      3.60 o 
   8   2   7       39.83       34.59      2.29 o 
   9   2   7       16.10       13.16      2.06 o 
  10   2   7       52.09       44.20      3.92 o 
 -10   3   7       16.85       18.51      5.19 o 
  -9   3   7       16.00       21.83      4.86 o 
  -8   3   7       23.74       25.16      3.32 o 
  -7   3   7      271.80      288.03      7.46 o 
  -6   3   7      200.71      189.12      3.69 o 
  -5   3   7      639.39      618.09     11.52 o 
  -4   3   7       73.40       70.23      3.80 o 
  -3   3   7      447.44      502.86      7.74 o 
  -2   3   7      263.55      255.35      4.05 o 
  -1   3   7      125.38      137.19      3.93 o 
   0   3   7       78.24       81.88      2.10 o 
   1   3   7      133.12      144.23      2.97 o 
   2   3   7      255.61      270.44      5.22 o 
   3   3   7      421.39      483.00      7.54 o 
   4   3   7       76.50       73.72      2.30 o 
   5   3   7      645.64      658.42     23.37 o 
   6   3   7      198.61      184.67      4.70 o 
   7   3   7      271.26      281.20     10.28 o 
   8   3   7       23.98       26.16      4.10 o 
   9   3   7       16.15       13.73      2.59 o 
  10   3   7       17.32       14.74      3.69 o 
 -10   4   7        0.16       -8.30      8.30 o 
  -9   4   7       75.92       84.42     12.92 o 
  -8   4   7       25.01       17.33      3.46 o 
  -7   4   7       82.32       79.23      3.72 o 
  -6   4   7       61.31       53.67      2.49 o 
  -5   4   7       96.20       98.34      2.83 o 
  -4   4   7      499.26      519.01      7.94 o 
  -3   4   7     1253.31     1326.04     27.25 o 
  -2   4   7     1978.88     2126.62     26.59 o 
  -1   4   7     1214.09     1160.62     13.97 o 
   0   4   7      166.67      157.96      2.86 o 
   1   4   7     1216.52     1207.95     17.09 o 
   2   4   7     2000.21     2167.82     31.01 o 
   3   4   7     1271.91     1351.88     20.98 o 
   4   4   7      496.49      541.08      9.17 o 
   5   4   7       96.96      101.04      4.24 o 
   6   4   7       62.30       57.47      2.10 o 
   7   4   7       84.34       82.26      8.19 o 
   8   4   7       25.01       23.50      5.87 o 
   9   4   7       77.79      114.44     18.38 o 
  10   4   7        0.14        0.89      3.80 o 
  -9   5   7       40.15       44.99     17.07 o 
  -8   5   7      142.54      134.96     10.84 o 
  -7   5   7      140.59      142.30      5.10 o 
  -6   5   7      469.98      526.55     13.12 o 
  -5   5   7      139.13      133.85      4.27 o 
  -4   5   7       72.79       78.08      2.91 o 
  -3   5   7      565.51      562.12      8.54 o 
  -2   5   7      249.87      264.67      3.73 o 
  -1   5   7        5.27        4.42      1.13 o 
   0   5   7        0.01        2.68      0.97 o 
   1   5   7        4.74        3.45      0.80 o 
   2   5   7      243.99      255.18      5.17 o 
   3   5   7      570.09      610.45     12.86 o 
   4   5   7       72.96       78.28      3.51 o 
   5   5   7      136.80      133.98      4.50 o 
   6   5   7      476.78      518.59     20.07 o 
   7   5   7      145.51      159.24     11.53 o 
   8   5   7      142.81      161.43     15.92 o 
   9   5   7       40.35       37.82      5.54 o 
  -9   6   7        2.75       -5.97      5.97 o 
  -8   6   7       15.06       15.11      4.34 o 
  -7   6   7       26.41       26.06      4.84 o 
  -6   6   7       58.81       54.52      2.88 o 
  -5   6   7       43.46       43.26      3.94 o 
  -4   6   7      175.90      170.32      4.76 o 
  -3   6   7      495.53      495.24      8.83 o 
  -2   6   7      600.81      581.27      8.24 o 
  -1   6   7      298.01      273.58      5.93 o 
   0   6   7      319.72      334.02      4.88 o 
   1   6   7      293.01      268.84      4.77 o 
   2   6   7      591.68      578.80     10.06 o 
   3   6   7      488.37      479.00      8.32 o 
   4   6   7      173.40      167.50      4.45 o 
   5   6   7       42.60       39.23      4.24 o 
   6   6   7       55.87       57.09      5.31 o 
   7   6   7       28.77       27.89      2.77 o 
   8   6   7       15.69       17.48     12.46 o 
   9   6   7        3.37       -1.96      3.52 o 
  -8   7   7        0.88       -7.25      7.75 o 
  -7   7   7       41.76       40.95      4.84 o 
  -6   7   7       40.28       40.84      2.30 o 
  -5   7   7      203.22      212.98      6.03 o 
  -4   7   7      151.08      155.37      4.63 o 
  -3   7   7       92.96       87.27      3.46 o 
  -2   7   7      196.02      193.97      3.51 o 
  -1   7   7      356.24      341.70      5.87 o 
   0   7   7      568.93      599.07      8.77 o 
   1   7   7      363.54      355.08      6.39 o 
   2   7   7      195.08      198.45      5.24 o 
   3   7   7       86.99       80.02      3.75 o 
   4   7   7      143.66      147.95      4.00 o 
   5   7   7      213.78      213.00     12.92 o 
   6   7   7       38.64       35.09      2.15 o 
   7   7   7       39.45       43.79     10.38 o 
   8   7   7        0.98        0.75      2.99 o 
  -8   8   7       20.16        2.40      9.21 o 
  -7   8   7       41.67       41.85      9.23 o 
  -6   8   7       40.01       39.91      8.53 o 
  -5   8   7        7.20        8.30      2.31 o 
  -4   8   7       56.20       55.82      3.69 o 
  -3   8   7        9.32       10.40      2.08 o 
  -2   8   7      149.55      152.87      3.83 o 
  -1   8   7      750.93      765.29     10.94 o 
   0   8   7      249.24      260.21      5.13 o 
   1   8   7      769.64      807.97     15.71 o 
   2   8   7      154.67      155.89      4.40 o 
   3   8   7       10.48       12.90      3.92 o 
   4   8   7       56.89       58.25      5.03 o 
   5   8   7        7.38        5.34      2.79 o 
   6   8   7       40.77       44.23     11.99 o 
   7   8   7       40.95       39.67      5.07 o 
   8   8   7       18.81       18.83      6.92 o 
  -7   9   7       41.46       42.46     10.42 o 
  -6   9   7        0.37       -6.35      6.35 o 
  -5   9   7      237.36      260.68     22.84 o 
  -4   9   7       57.88       65.72      7.38 o 
  -3   9   7        8.85        9.39      2.15 o 
  -2   9   7      177.20      174.16      4.52 o 
  -1   9   7      271.78      253.49      6.26 o 
   0   9   7      119.35      123.97      3.23 o 
   1   9   7      270.90      256.84     13.78 o 
   2   9   7      181.65      175.87      9.55 o 
   3   9   7        8.72        6.52      1.90 o 
   4   9   7       57.14       48.27      4.08 o 
   5   9   7      233.28      246.53      9.82 o 
   6   9   7        0.30        4.20      2.66 o 
   7   9   7       41.44       29.99      4.61 o 
  -6  10   7       62.33       59.36     32.52 o 
  -5  10   7       38.36       36.61      8.74 o 
  -4  10   7       52.39       46.89      3.09 o 
  -3  10   7      219.46      213.44      7.24 o 
  -2  10   7      149.98      156.48      6.27 o 
  -1  10   7       41.31       41.82      2.04 o 
   0  10   7       30.79       29.19      1.87 o 
   1  10   7       41.86       43.71      2.60 o 
   2  10   7      149.19      143.97      5.03 o 
   3  10   7      222.55      221.28     18.68 o 
   4  10   7       51.88       55.43     20.30 o 
   5  10   7       38.60       43.75      5.54 o 
   6  10   7       63.37       69.29      5.82 o 
  -5  11   7       28.23       18.84      8.17 o 
  -4  11   7       49.33       46.18      8.53 o 
  -3  11   7       66.40       64.75      9.72 o 
  -2  11   7       94.18       91.96      7.15 o 
  -1  11   7        6.34        4.61      4.61 o 
   0  11   7        0.01       -2.38      7.84 o 
   1  11   7        5.90        4.15      6.92 o 
   2  11   7       95.68       97.74      7.61 o 
   3  11   7       65.29       76.03      5.16 o 
   4  11   7       47.83       46.08      6.69 o 
   5  11   7       27.91       28.22      6.23 o 
  -3  12   7       11.93       10.60      6.50 o 
  -2  12   7        3.53        2.51      6.10 o 
  -1  12   7       50.06       52.18      5.54 o 
   0  12   7       62.68       63.26      4.67 o 
   1  12   7       51.35       49.93      7.84 o 
   2  12   7        3.92       -4.15      6.92 o 
   3  12   7       12.03       12.24      3.82 o 
   1   0   8      110.57      122.28      2.31 o 
   2   0   8     1338.65     1510.47     20.29 o 
   3   0   8       11.00        7.98      0.90 o 
   4   0   8      509.43      499.09      7.92 o 
   5   0   8        5.17        6.22      0.93 o 
   6   0   8      415.49      444.35      6.89 o 
   7   0   8       73.83       75.74      2.84 o 
   8   0   8      164.36      173.03      6.07 o 
   9   0   8        3.26        1.68      2.08 o 
  10   0   8        2.92        6.46      4.84 o 
 -10   1   8        3.37        4.77      7.38 o 
  -9   1   8      177.50      198.49      9.61 o 
  -8   1   8       29.42       30.77      2.33 o 
  -7   1   8      268.32      279.12      5.79 o 
  -6   1   8      201.28      206.49      5.13 o 
  -5   1   8      207.91      206.34      4.70 o 
  -4   1   8     2106.83     1967.86     27.40 o 
  -3   1   8      298.59      330.06      6.27 o 
  -2   1   8      411.72      405.05      6.30 o 
  -1   1   8     1743.39     1696.79     27.50 o 
   0   1   8      109.75      100.61      2.15 o 
   1   1   8     1690.99     1649.71     28.17 o 
   2   1   8      419.13      401.13      7.34 o 
   3   1   8      293.84      336.36      5.45 o 
   4   1   8     2116.63     2038.88     34.03 o 
   5   1   8      202.76      206.46      4.33 o 
   6   1   8      191.79      194.72      5.19 o 
   7   1   8      273.30      279.21      7.16 o 
   8   1   8       29.69       28.58      2.51 o 
   9   1   8      182.09      201.35     11.04 o 
  10   1   8        3.33        4.49      2.17 o 
 -10   2   8       37.21       35.41      6.92 o 
  -9   2   8       24.11       20.83      4.15 o 
  -8   2   8       72.10       72.04      4.64 o 
  -7   2   8       17.95       17.69      1.32 o 
  -6   2   8      135.60      136.83      2.74 o 
  -5   2   8      120.16      115.12      3.43 o 
  -4   2   8      338.69      326.12      7.49 o 
  -3   2   8     4154.08     4186.33     51.79 o 
  -2   2   8     1505.31     1546.32     20.92 o 
  -1   2   8       19.49       19.06      1.02 o 
   0   2   8      722.21      688.67     10.23 o 
   1   2   8       21.82       19.82      1.11 o 
   2   2   8     1477.42     1542.78     46.09 o 
   3   2   8     4139.53     4273.84    131.45 o 
   4   2   8      337.58      326.83     11.85 o 
   5   2   8      123.00      114.59      3.33 o 
   6   2   8      135.09      134.18      3.60 o 
   7   2   8       19.25       18.22      1.86 o 
   8   2   8       71.03       71.23      6.46 o 
   9   2   8       23.89       19.90      2.63 o 
  10   2   8       35.92       44.23      4.28 o 
 -10   3   8       65.04       64.54      7.68 o 
  -9   3   8       30.11       48.90      7.84 o 
  -8   3   8       10.12        8.97      1.40 o 
  -7   3   8      145.44      148.93      3.40 o 
  -6   3   8      983.76     1033.97     15.06 o 
  -5   3   8       23.46       28.62      1.85 o 
  -4   3   8      124.16      138.94      3.33 o 
  -3   3   8      209.57      252.34      4.86 o 
  -2   3   8      218.67      198.99      5.99 o 
  -1   3   8     1614.56     1657.56     21.44 o 
   0   3   8      369.90      360.00      5.91 o 
   1   3   8     1590.02     1622.45     25.42 o 
   2   3   8      215.59      202.94      4.34 o 
   3   3   8      210.69      252.65      4.37 o 
   4   3   8      114.30      133.23      3.29 o 
   5   3   8       25.43       25.87      1.28 o 
   6   3   8      981.54     1020.18     48.21 o 
   7   3   8      146.84      146.93      7.78 o 
   8   3   8        9.52        6.64      1.71 o 
   9   3   8       29.24       31.47      5.54 o 
  10   3   8       65.10       79.24      6.92 o 
  -8   4   8       61.68       61.36      4.26 o 
  -7   4   8       62.95       62.76      4.95 o 
  -6   4   8      130.10      136.04      3.57 o 
  -5   4   8      150.36      149.55      3.84 o 
  -4   4   8      101.78      100.98      2.60 o 
  -3   4   8      464.38      473.21      7.53 o 
  -2   4   8      274.70      278.25      4.96 o 
  -1   4   8        2.97        1.03      0.98 o 
   0   4   8      865.48      897.85     11.89 o 
   1   4   8        3.35        3.23      2.33 o 
   2   4   8      281.09      287.20      5.50 o 
   3   4   8      468.78      461.61     14.94 o 
   4   4   8      104.83      110.69      2.78 o 
   5   4   8      146.66      148.40      3.38 o 
   6   4   8      130.62      134.39      3.83 o 
   7   4   8       60.52       61.39      2.85 o 
   8   4   8       61.24       66.03      3.08 o 
   9   4   8       29.42       36.59      3.55 o 
  -9   5   8       11.00       13.40      4.64 o 
  -8   5   8        5.60        5.37      2.13 o 
  -7   5   8       94.28       93.80     10.61 o 
  -6   5   8       41.47       38.28      3.70 o 
  -5   5   8      793.89      795.60     16.49 o 
  -4   5   8      375.24      376.45     13.81 o 
  -3   5   8      382.48      384.22      5.55 o 
  -2   5   8       19.58       22.31      1.85 o 
  -1   5   8      603.52      603.73      8.33 o 
   0   5   8       28.77       28.43      1.53 o 
   1   5   8      621.47      618.23      9.96 o 
   2   5   8       21.24       22.54      1.38 o 
   3   5   8      391.79      398.11     10.44 o 
   4   5   8      365.55      356.25      7.43 o 
   5   5   8      794.35      808.55     12.64 o 
   6   5   8       45.20       44.34      3.03 o 
   7   5   8       97.32       89.75      4.38 o 
   8   5   8        5.16        4.06      7.84 o 
   9   5   8       10.05       11.18      5.07 o 
  -9   6   8       10.25       13.45     14.99 o 
  -8   6   8       18.97       15.01      4.84 o 
  -7   6   8       44.99       40.87      2.72 o 
  -6   6   8      151.04      108.71     41.52 o 
  -5   6   8      212.28      216.55      7.43 o 
  -4   6   8       36.90       36.14      1.95 o 
  -3   6   8       50.68       53.60      2.41 o 
  -2   6   8      171.13      167.74      3.29 o 
  -1   6   8     1359.67     1387.38     17.89 o 
   0   6   8     1983.28     1980.16     23.38 o 
   1   6   8     1347.89     1379.13     38.87 o 
   2   6   8      177.52      172.77      6.14 o 
   3   6   8       56.17       61.09      2.30 o 
   4   6   8       39.73       38.53      1.80 o 
   5   6   8      211.22      216.79      7.30 o 
   6   6   8      148.81      144.54      4.84 o 
   7   6   8       46.99       46.14      3.49 o 
   8   6   8       18.50       15.65      3.09 o 
   9   6   8        9.85        3.27      3.10 o 
  -8   7   8       23.06       28.73      8.31 o 
  -7   7   8       10.87        8.56      3.40 o 
  -6   7   8        7.90        6.84      1.77 o 
  -5   7   8       19.86       19.47      3.23 o 
  -4   7   8       32.04       34.56      2.41 o 
  -3   7   8      543.18      560.31     23.97 o 
  -2   7   8      696.72      709.56     11.93 o 
  -1   7   8      227.30      222.76      7.08 o 
   0   7   8       26.16       27.87      2.65 o 
   1   7   8      230.52      219.25      6.23 o 
   2   7   8      691.47      728.47     11.56 o 
   3   7   8      556.03      566.21     14.72 o 
   4   7   8       33.51       34.53      2.27 o 
   5   7   8       21.08       20.70      2.88 o 
   6   7   8        6.78        5.91      2.08 o 
   7   7   8       10.66        7.57      4.61 o 
   8   7   8       23.66       20.34      3.91 o 
  -8   8   8        4.92       18.80     10.20 o 
  -7   8   8       14.61       14.65      8.62 o 
  -6   8   8       47.01       42.49      3.50 o 
  -5   8   8       43.87       40.51      3.45 o 
  -4   8   8       55.08       61.52      3.79 o 
  -3   8   8       34.99       33.38      2.65 o 
  -2   8   8      426.88      413.81      7.86 o 
  -1   8   8       13.43       10.35      0.93 o 
   0   8   8      386.53      420.96      8.99 o 
   1   8   8       15.24       13.16      2.13 o 
   2   8   8      425.08      417.67      8.40 o 
   3   8   8       34.24       32.81      3.03 o 
   4   8   8       52.02       51.75      5.35 o 
   5   8   8       43.78       50.67      3.75 o 
   6   8   8       47.51       46.66      5.54 o 
   7   8   8       15.43       19.49      3.52 o 
   8   8   8        5.26        6.54      6.69 o 
  -7   9   8       18.39       20.23      7.70 o 
  -6   9   8      173.34      196.40     15.19 o 
  -5   9   8       10.89        9.01      2.57 o 
  -4   9   8       47.98       50.55      8.77 o 
  -3   9   8      120.27      122.45      5.14 o 
  -2   9   8       32.53       32.39      1.94 o 
  -1   9   8      124.44      119.26      5.26 o 
   0   9   8      116.37      105.10      6.19 o 
   1   9   8      120.79      117.11      4.66 o 
   2   9   8       34.64       37.23      2.63 o 
   3   9   8      115.49      117.85      4.72 o 
   4   9   8       48.10       59.03      4.28 o 
   5   9   8       11.93       14.59      6.92 o 
   6   9   8      171.31      174.28     24.45 o 
   7   9   8       17.66       11.76      4.31 o 
  -6  10   8        6.88        0.10      7.48 o 
  -5  10   8       46.24       39.18     12.69 o 
  -4  10   8       19.11       18.42      4.61 o 
  -3  10   8        3.34        0.50      6.00 o 
  -2  10   8       79.66       75.48     10.15 o 
  -1  10   8       32.61       31.90      2.89 o 
   0  10   8        0.78        1.83      1.50 o 
   1  10   8       33.08       32.24      2.47 o 
   2  10   8       76.32       81.96      3.97 o 
   3  10   8        3.62        1.69      7.38 o 
   4  10   8       20.06       20.39      7.61 o 
   5  10   8       47.59       53.19      5.03 o 
   6  10   8        7.18        6.50      4.84 o 
  -4  11   8       11.82        6.05      5.76 o 
  -3  11   8       22.52       14.88      9.46 o 
  -2  11   8       10.62       10.30      9.46 o 
  -1  11   8       11.77       17.19      5.77 o 
   0  11   8        4.20        3.38      2.89 o 
   1  11   8       12.72        8.49      3.08 o 
   2  11   8       10.70       13.50      3.47 o 
   3  11   8       24.27       21.60      3.71 o 
   4  11   8       11.48       14.71      3.94 o 
  -2  12   8       10.38        3.62      5.98 o 
  -1  12   8       28.42       16.99      3.05 o 
   0  12   8        1.36        0.34      8.53 o 
   1  12   8       27.66       27.37      3.69 o 
   2  12   8       11.35       12.62      6.23 o 
   1   0   9      132.26      134.43      3.11 o 
   2   0   9      155.72      172.73      3.12 o 
   4   0   9      794.94      797.57     13.45 o 
   5   0   9      230.18      233.55      4.08 o 
   6   0   9     1554.22     1673.68     21.38 o 
   7   0   9      252.99      262.35      7.39 o 
   8   0   9        0.08        1.17      2.33 o 
   9   0   9       92.75      103.50      6.23 o 
  10   0   9        8.32       10.11      8.30 o 
 -10   1   9       45.86       40.57      3.49 o 
  -9   1   9       34.25       23.59      3.23 o 
  -8   1   9        5.66        2.43      1.17 o 
  -7   1   9      408.06      417.09      7.52 o 
  -6   1   9     1125.49     1118.54     14.38 o 
  -5   1   9      316.60      318.02      5.61 o 
  -4   1   9       30.55       31.30      1.32 o 
  -3   1   9       31.68       32.46      1.39 o 
  -2   1   9      466.43      458.16      7.09 o 
  -1   1   9      754.69      719.25     12.91 o 
   0   1   9     1028.89      949.76     14.69 o 
   1   1   9      756.62      735.18     11.40 o 
   2   1   9      486.75      491.73      7.42 o 
   3   1   9       30.00       33.36      1.43 o 
   4   1   9       31.01       33.18      1.40 o 
   5   1   9      323.10      324.13      7.06 o 
   6   1   9     1103.95     1107.80     16.91 o 
   7   1   9      408.96      406.85      7.99 o 
   8   1   9        7.18        5.04      1.56 o 
   9   1   9       34.68       26.85      3.46 o 
  10   1   9       47.08       41.10      7.15 o 
 -10   2   9        2.53        0.83      4.52 o 
  -9   2   9      122.87      149.01      6.00 o 
  -8   2   9       85.22       98.72      5.12 o 
  -7   2   9      229.07      239.74      7.19 o 
  -6   2   9      112.86      118.91      2.66 o 
  -5   2   9       45.62       42.18      2.19 o 
  -4   2   9      789.85      752.37     11.09 o 
  -3   2   9      183.57      203.42      3.78 o 
  -2   2   9     1025.31     1042.11     14.87 o 
  -1   2   9      519.72      477.97     10.40 o 
   0   2   9     1937.63     1982.48     29.10 o 
   1   2   9      527.77      521.89      9.27 o 
   2   2   9      989.75     1001.79     20.61 o 
   3   2   9      187.52      217.28      5.79 o 
   4   2   9      774.17      726.13     21.31 o 
   5   2   9       45.45       42.71      1.43 o 
   6   2   9      121.09      120.08      2.82 o 
   7   2   9      227.28      230.22      5.36 o 
   8   2   9       85.55       91.49      4.64 o 
   9   2   9      123.36      132.44      7.39 o 
  10   2   9        2.65       -1.54      2.48 o 
 -10   3   9        4.14        9.23      7.84 o 
  -9   3   9       18.84       26.37      5.77 o 
  -8   3   9      180.55      194.77      6.06 o 
  -7   3   9       19.29       17.26      1.86 o 
  -6   3   9      119.37      169.41     12.39 o 
  -5   3   9      233.61      229.70      7.67 o 
  -4   3   9       81.68       80.05      2.33 o 
  -3   3   9      528.31      558.35      8.88 o 
  -2   3   9      224.84      177.23      3.52 o 
  -1   3   9     2580.14     2794.28     34.76 o 
   0   3   9     4619.64     4762.92     60.03 o 
   1   3   9     2557.38     2750.50     42.35 o 
   2   3   9      215.59      175.11      3.71 o 
   3   3   9      534.17      573.72     10.18 o 
   4   3   9       83.00       87.48      4.34 o 
   5   3   9      232.88      236.97      8.15 o 
   6   3   9      125.44      186.69     14.36 o 
   7   3   9       18.91       19.96      2.04 o 
   8   3   9      177.27      186.86     19.47 o 
   9   3   9       19.13       25.96      5.54 o 
  10   3   9        4.19        5.93      3.37 o 
  -9   4   9       13.91       11.99      9.23 o 
  -8   4   9      124.78      119.69      9.00 o 
  -7   4   9       35.63       36.00      4.20 o 
  -6   4   9      554.90      573.53     10.19 o 
  -5   4   9       30.50       28.09      1.80 o 
  -4   4   9      313.66      315.92      6.66 o 
  -3   4   9      134.02      146.93      3.53 o 
  -2   4   9     1767.83     1875.25     27.54 o 
  -1   4   9      492.35      507.02      7.80 o 
   0   4   9        9.76        5.47      1.08 o 
   1   4   9      481.17      506.79      8.48 o 
   2   4   9     1798.06     1863.10     25.80 o 
   3   4   9      128.41      143.76      8.41 o 
   4   4   9      306.47      319.56      5.53 o 
   5   4   9       28.54       29.33      1.76 o 
   6   4   9      538.10      575.50     10.80 o 
   7   4   9       35.41       38.53      4.73 o 
   8   4   9      126.24      120.78      4.80 o 
   9   4   9       14.02        6.06      2.35 o 
  -9   5   9       37.52       44.83      7.80 o 
  -8   5   9       47.11       55.09      6.00 o 
  -7   5   9       17.85       15.06      2.77 o 
  -6   5   9      232.16      247.87     10.08 o 
  -5   5   9      250.20      238.41      6.97 o 
  -4   5   9       72.18       69.36      4.09 o 
  -3   5   9      237.61      247.21      3.41 o 
  -2   5   9      479.63      488.76      6.74 o 
  -1   5   9       92.15       88.32      1.96 o 
   0   5   9       99.69       76.22      1.92 o 
   1   5   9       92.68       89.74      4.66 o 
   2   5   9      479.37      477.14      8.04 o 
   3   5   9      241.94      258.35      6.74 o 
   4   5   9       73.40       72.79      2.48 o 
   5   5   9      249.23      253.24      5.34 o 
   6   5   9      239.31      249.00      6.49 o 
   7   5   9       18.40       16.67      2.30 o 
   8   5   9       45.54       39.19      3.06 o 
   9   5   9       36.80       34.83      3.82 o 
  -9   6   9       30.03       16.63     10.84 o 
  -8   6   9       91.99       84.85      7.16 o 
  -7   6   9       36.99       39.20      3.92 o 
  -6   6   9      312.90      313.00     11.63 o 
  -5   6   9       49.66       48.32     10.08 o 
  -4   6   9      177.52      165.98      4.13 o 
  -3   6   9      405.75      415.21     14.46 o 
  -2   6   9        9.26        7.63      0.87 o 
  -1   6   9      285.03      271.70      4.64 o 
   0   6   9      177.32      185.22      4.33 o 
   1   6   9      284.71      274.74      7.06 o 
   2   6   9        7.31        6.20      2.22 o 
   3   6   9      415.41      418.72     12.22 o 
   4   6   9      165.66      151.18      6.99 o 
   5   6   9       51.82       48.84      2.47 o 
   6   6   9      315.50      325.84      7.85 o 
   7   6   9       37.28       35.94      3.06 o 
   8   6   9       90.51       89.84      6.92 o 
   9   6   9       30.31       22.42      3.82 o 
  -8   7   9       27.14       24.98      8.52 o 
  -7   7   9       31.43       24.19      4.39 o 
  -6   7   9      101.17       94.23      6.23 o 
  -5   7   9       51.73       36.64      3.92 o 
  -4   7   9      298.52      312.52     31.14 o 
  -3   7   9      701.89      714.78     12.53 o 
  -2   7   9      437.33      450.88      7.12 o 
  -1   7   9      334.03      317.08      5.00 o 
   0   7   9      237.77      235.98      5.13 o 
   1   7   9      339.64      322.81      6.04 o 
   2   7   9      436.17      449.46     13.51 o 
   3   7   9      695.99      691.47     20.13 o 
   4   7   9      294.95      289.58      6.97 o 
   5   7   9       54.64       42.40      3.21 o 
   6   7   9       98.30      100.13     10.84 o 
   7   7   9       33.15       33.27      3.87 o 
   8   7   9       26.93       30.55      4.36 o 
  -7   8   9        1.83       -7.75      7.75 o 
  -6   8   9       88.75       86.85      9.00 o 
  -5   8   9       90.44       87.19      5.07 o 
  -4   8   9      231.41      257.71      8.94 o 
  -3   8   9        3.12        3.08      2.06 o 
  -2   8   9       58.34       54.43      1.83 o 
  -1   8   9      193.36      193.68      3.62 o 
   0   8   9      376.40      376.14      6.39 o 
   1   8   9      198.69      198.61      6.79 o 
   2   8   9       61.72       61.30      3.68 o 
   3   8   9        2.17        0.96      1.65 o 
   4   8   9      226.44      249.30      9.00 o 
   5   8   9       89.08       94.24      8.77 o 
   6   8   9       92.68      104.34      5.89 o 
   7   8   9        1.81        4.75      2.57 o 
  -7   9   9        6.94        0.87      7.65 o 
  -6   9   9       22.37       14.89      6.64 o 
  -5   9   9       67.42       69.94      4.26 o 
  -4   9   9       30.17       25.75      2.99 o 
  -3   9   9       18.24       22.06      4.38 o 
  -2   9   9        4.99        7.43      1.50 o 
  -1   9   9      226.60      226.75      4.64 o 
   0   9   9        1.64       26.25      4.61 o 
   1   9   9      227.15      223.47      9.72 o 
   2   9   9        4.19        3.15      1.83 o 
   3   9   9       18.67       14.79      2.42 o 
   4   9   9       30.59       28.55      4.61 o 
   5   9   9       66.84       59.73      5.03 o 
   6   9   9       22.65       17.07      4.61 o 
   7   9   9        6.97        1.59      7.15 o 
  -6  10   9       53.48       59.94     10.92 o 
  -5  10   9       40.02       36.53     16.38 o 
  -4  10   9        6.69        9.58      2.59 o 
  -3  10   9       53.11       43.29      3.92 o 
  -2  10   9      135.06      137.08     13.17 o 
  -1  10   9       45.95       39.42      3.36 o 
   0  10   9       16.05       10.88      1.80 o 
   1  10   9       44.91       39.60      2.82 o 
   2  10   9      135.75      128.73     10.65 o 
   3  10   9       49.48       40.34      4.61 o 
   4  10   9        6.42        6.75      2.93 o 
   5  10   9       41.64       38.46      5.77 o 
   6  10   9       51.22       35.44      4.70 o 
  -4  11   9       52.26       54.21      9.42 o 
  -3  11   9        8.78        2.62      4.61 o 
  -2  11   9       10.68       13.11      3.05 o 
  -1  11   9      169.81      188.39      8.33 o 
   0  11   9        2.97        3.51      2.54 o 
   1  11   9      174.73      179.94      8.48 o 
   2  11   9       11.15       10.15      2.99 o 
   3  11   9        8.55        1.80      6.00 o 
   4  11   9       52.17       56.87      6.92 o 
  -2  12   9       38.03       44.02      8.98 o 
  -1  12   9       36.80       29.15      3.82 o 
   0  12   9        0.68        3.37      2.61 o 
   1  12   9       37.32       47.10      4.72 o 
   2  12   9       38.26       39.76      4.61 o 
   0   0  10      147.68      165.62      6.00 o 
   1   0  10     1133.71     1133.11     17.85 o 
   2   0  10     1303.14     1375.44     18.09 o 
   3   0  10     1022.78     1057.48     14.64 o 
   4   0  10      278.77      270.22      5.73 o 
   5   0  10      728.07      717.72     11.45 o 
   6   0  10       28.92       33.92      1.66 o 
   7   0  10     1939.03     2043.08     26.77 o 
   8   0  10        6.79        7.60      1.78 o 
   9   0  10      145.93      163.98      6.78 o 
  10   0  10        7.25        7.30      2.54 o 
 -10   1  10       39.01       16.77      9.69 o 
  -9   1  10       56.97       65.90      3.89 o 
  -8   1  10      209.08      190.56      6.95 o 
  -7   1  10      228.35      239.92      4.91 o 
  -6   1  10     3111.23     3131.18     37.82 o 
  -5   1  10      472.70      458.71      7.94 o 
  -4   1  10      109.28      111.53      2.48 o 
  -3   1  10      391.58      417.32      6.43 o 
  -2   1  10     2592.54     2783.80     53.04 o 
  -1   1  10     2762.33     2732.39     43.40 o 
   0   1  10      441.92      490.14      8.57 o 
   1   1  10     2741.59     2752.07     40.96 o 
   2   1  10     2610.09     2894.16     42.99 o 
   3   1  10      396.63      413.05      8.38 o 
   4   1  10      105.82      106.38      2.32 o 
   5   1  10      475.13      469.50      7.41 o 
   6   1  10     3107.04     3213.86     44.47 o 
   7   1  10      234.64      244.70      5.46 o 
   8   1  10      207.49      194.04      5.39 o 
   9   1  10       54.87       57.71      4.58 o 
  10   1  10       39.77       32.56     11.07 o 
 -10   2  10       38.52       30.91      5.73 o 
  -9   2  10        4.30        7.29      3.46 o 
  -8   2  10       89.70       97.05      4.46 o 
  -7   2  10      221.99      226.00      4.57 o 
  -6   2  10     1488.35     1553.33     21.08 o 
  -5   2  10      572.22      581.62     10.19 o 
  -4   2  10       25.24       30.60      1.99 o 
  -3   2  10      395.37      362.92      6.06 o 
  -2   2  10      358.89      340.66      5.37 o 
  -1   2  10     1450.73     1557.95     29.65 o 
   0   2  10      376.19      370.95      5.19 o 
   1   2  10     1473.37     1657.91     23.82 o 
   2   2  10      362.43      346.48      5.98 o 
   3   2  10      401.92      370.45      8.26 o 
   4   2  10       26.04       29.88      1.40 o 
   5   2  10      567.46      576.90     14.38 o 
   6   2  10     1499.89     1522.08     35.23 o 
   7   2  10      228.47      232.35      6.35 o 
   8   2  10       89.24       80.99      3.40 o 
   9   2  10        4.29        4.61      3.46 o 
  10   2  10       38.37       47.19     11.30 o 
  -9   3  10        5.02       -0.46      6.00 o 
  -8   3  10        5.82        5.14      1.83 o 
  -7   3  10       17.24       15.68      1.52 o 
  -6   3  10       95.93       96.17      2.76 o 
  -5   3  10      106.82      107.95      3.13 o 
  -4   3  10        1.38        1.34      0.73 o 
  -3   3  10      376.70      412.44      6.95 o 
  -2   3  10       96.50       89.26      2.38 o 
  -1   3  10      882.36      830.31     12.64 o 
   0   3  10     1453.22     1554.03     22.89 o 
   1   3  10      879.52      819.38     12.75 o 
   2   3  10       92.08       85.24      2.53 o 
   3   3  10      386.77      435.88      6.68 o 
   4   3  10        1.77        1.79      1.05 o 
   5   3  10      104.66      109.91      2.80 o 
   6   3  10       94.44       97.01      4.66 o 
   7   3  10       19.75       16.21      1.94 o 
   8   3  10        5.43        2.21      1.65 o 
   9   3  10        4.16        3.96      4.84 o 
  -9   4  10       18.44       15.69      5.54 o 
  -8   4  10       38.08       32.94      2.44 o 
  -7   4  10       25.46       25.83      1.66 o 
  -6   4  10      275.20      271.55      9.42 o 
  -5   4  10      180.91      185.69      4.20 o 
  -4   4  10      316.29      312.96      5.78 o 
  -3   4  10      199.37      176.37      3.76 o 
  -2   4  10       29.22       30.49      1.65 o 
  -1   4  10      766.30      755.96     11.20 o 
   0   4  10      284.13      292.90      5.24 o 
   1   4  10      758.63      781.76     12.53 o 
   2   4  10       29.71       29.94      1.34 o 
   3   4  10      209.77      184.95      4.47 o 
   4   4  10      317.72      329.68      6.20 o 
   5   4  10      194.98      196.27      4.48 o 
   6   4  10      271.09      278.41      7.54 o 
   7   4  10       24.82       27.52      2.63 o 
   8   4  10       38.89       44.75      7.39 o 
   9   4  10       18.51       13.55      3.25 o 
  -9   5  10       19.75       20.48      6.46 o 
  -8   5  10        6.94        7.47      4.45 o 
  -7   5  10       36.82       29.44     12.46 o 
  -6   5  10       49.78       46.48      5.02 o 
  -5   5  10       15.09       15.64      1.00 o 
  -4   5  10        0.43        1.61      1.07 o 
  -3   5  10      626.04      593.04      8.63 o 
  -2   5  10      131.11      135.15      2.76 o 
  -1   5  10      283.80      280.60      4.61 o 
   0   5  10       15.81       20.38      1.07 o 
   1   5  10      285.00      286.57      6.59 o 
   2   5  10      132.23      133.86      3.31 o 
   3   5  10      619.33      614.27     14.95 o 
   4   5  10        0.30        0.91      1.00 o 
   5   5  10       15.83       15.41      1.59 o 
   6   5  10       51.97       48.63      2.72 o 
   7   5  10       36.40       31.00      2.72 o 
   8   5  10        6.31        1.49      5.77 o 
   9   5  10       20.35       18.54      3.50 o 
  -8   6  10        2.13        2.67      4.15 o 
  -7   6  10       27.91       21.04      2.30 o 
  -6   6  10      103.85       95.25      5.71 o 
  -5   6  10      416.69      448.02     11.48 o 
  -4   6  10      119.60      104.08      3.25 o 
  -3   6  10      241.22      244.12      4.36 o 
  -2   6  10       77.02       76.80      2.06 o 
  -1   6  10      364.53      388.79      9.52 o 
   0   6  10      314.65      311.92      5.66 o 
   1   6  10      362.00      376.52      9.59 o 
   2   6  10       78.24       81.14      3.25 o 
   3   6  10      253.60      250.45      7.92 o 
   4   6  10      119.48      110.60      3.02 o 
   5   6  10      415.26      445.16      9.64 o 
   6   6  10      102.35       99.08      3.98 o 
   7   6  10       29.97       25.37      2.79 o 
   8   6  10        2.04        0.92      6.69 o 
  -8   7  10        4.28       -0.46     10.61 o 
  -7   7  10       75.39       78.55      6.29 o 
  -6   7  10       25.36       26.59      6.46 o 
  -5   7  10       16.43       14.25      2.43 o 
  -4   7  10        5.76        1.07      1.91 o 
  -3   7  10      209.68      213.81      6.80 o 
  -2   7  10       28.04       29.09      2.33 o 
  -1   7  10      551.58      561.97      8.21 o 
   0   7  10      723.75      715.89     11.29 o 
   1   7  10      547.97      557.45     12.19 o 
   2   7  10       28.34       29.78      1.79 o 
   3   7  10      216.28      221.68      5.65 o 
   4   7  10        5.30        1.99      1.99 o 
   5   7  10       16.76       17.74      3.92 o 
   6   7  10       24.17       21.40      2.77 o 
   7   7  10       76.55       78.37      5.27 o 
   8   7  10        3.88        3.43      2.57 o 
  -7   8  10      113.08      134.25     13.82 o 
  -6   8  10      100.32       98.55     10.15 o 
  -5   8  10      103.64      107.03      6.46 o 
  -4   8  10      195.74      191.05      7.50 o 
  -3   8  10      138.00      134.95      5.50 o 
  -2   8  10      382.60      383.11      6.42 o 
  -1   8  10      781.01      821.40     11.17 o 
   0   8  10        9.69        7.48      1.60 o 
   1   8  10      781.24      807.38     14.52 o 
   2   8  10      373.69      385.85      7.98 o 
   3   8  10      133.21      123.16      4.53 o 
   4   8  10      197.67      204.12      6.76 o 
   5   8  10      100.30      102.80      4.99 o 
   6   8  10      100.75       98.37      6.19 o 
   7   8  10      113.11      136.32      7.80 o 
  -6   9  10       33.54       33.17     11.30 o 
  -5   9  10       22.51       19.07      3.01 o 
  -4   9  10       14.04       15.17      2.93 o 
  -3   9  10       60.69       56.09      4.26 o 
  -2   9  10      160.09      163.94      5.15 o 
  -1   9  10       57.74       62.53      2.30 o 
   0   9  10       34.44       38.84      2.20 o 
   1   9  10       57.41       62.08      4.79 o 
   2   9  10      159.57      158.11      5.12 o 
   3   9  10       62.65       57.78      3.79 o 
   4   9  10       13.99       11.98      5.07 o 
   5   9  10       22.76       19.08      8.77 o 
   6   9  10       32.27       32.16     10.38 o 
  -5  10  10       43.30       19.38      8.16 o 
  -4  10  10       37.54       42.93      3.92 o 
  -3  10  10        4.15        3.81      6.69 o 
  -2  10  10       19.73       13.69      2.83 o 
  -1  10  10       20.35       16.91      3.63 o 
   0  10  10      202.42      224.06      9.72 o 
   1  10  10       19.71       17.64      2.43 o 
   2  10  10       19.27       15.68      2.72 o 
   3  10  10        3.91        4.30      3.01 o 
   4  10  10       37.82       47.64      4.26 o 
   5  10  10       45.76       40.75      4.45 o 
  -4  11  10       89.39       80.20     11.86 o 
  -3  11  10       27.69       26.98      9.69 o 
  -2  11  10        0.27        2.26      2.54 o 
  -1  11  10        9.70        5.94      6.69 o 
   0  11  10      128.57      134.11     32.29 o 
   1  11  10        9.48        1.18      5.31 o 
   2  11  10        0.45        1.28      4.84 o 
   3  11  10       28.35       29.95      4.31 o 
   4  11  10       88.77       93.78     19.84 o 
  -1  12  10        5.14        4.05      3.00 o 
   0  12  10        1.19        1.49      2.66 o 
   1  12  10        5.16        6.93      4.61 o 
   1   0  11      875.83      958.80     18.56 o 
   2   0  11       25.12       20.36      1.41 o 
   3   0  11       80.53       92.12      2.18 o 
   4   0  11        2.50        1.21      0.95 o 
   5   0  11      412.40      401.05      6.38 o 
   6   0  11      756.33      826.49     13.32 o 
   7   0  11      281.37      275.44      6.16 o 
   8   0  11       82.65       70.96      5.56 o 
   9   0  11        0.68       -1.73      1.75 o 
  10   0  11       25.25       21.05      3.08 o 
 -10   1  11       34.30       39.85      6.23 o 
  -9   1  11       21.57       22.07      4.38 o 
  -8   1  11       89.23       81.07      5.03 o 
  -7   1  11       85.87       88.76      2.69 o 
  -6   1  11      329.55      310.82      5.46 o 
  -5   1  11      579.88      540.71      8.89 o 
  -4   1  11       21.33       18.82      2.46 o 
  -3   1  11       68.37       82.52      2.38 o 
  -2   1  11     1000.42      972.43     14.92 o 
  -1   1  11     2207.76     2242.81     41.22 o 
   0   1  11       45.36       59.69      2.46 o 
   1   1  11     2200.74     2251.36     31.85 o 
   2   1  11      989.92      986.42     17.60 o 
   3   1  11       75.79       96.30      2.54 o 
   4   1  11       20.28       18.02      1.73 o 
   5   1  11      594.99      570.21      8.48 o 
   6   1  11      333.07      316.97      6.06 o 
   7   1  11       86.84       90.53      3.78 o 
   8   1  11       84.75       80.48      4.07 o 
   9   1  11       22.24       24.40     13.61 o 
  10   1  11       33.36       39.85      3.84 o 
  -9   2  11       52.11       63.83      3.87 o 
  -8   2  11       56.73       56.53      3.23 o 
  -7   2  11       89.10       87.98      7.66 o 
  -6   2  11      425.29      436.77      8.59 o 
  -5   2  11      642.34      632.21     10.54 o 
  -4   2  11      703.01      696.65     10.71 o 
  -3   2  11      170.84      165.99      3.56 o 
  -2   2  11      549.66      577.05      8.46 o 
  -1   2  11     1591.63     1571.57     32.22 o 
   0   2  11      737.44      809.73     11.00 o 
   1   2  11     1607.11     1656.36     22.19 o 
   2   2  11      565.04      598.31      8.75 o 
   3   2  11      171.42      168.01      7.02 o 
   4   2  11      709.79      711.96     24.47 o 
   5   2  11      642.55      625.40     16.90 o 
   6   2  11      410.60      408.41     11.35 o 
   7   2  11       93.92       90.53      3.24 o 
   8   2  11       57.20       52.94      7.91 o 
   9   2  11       50.49       57.67      4.61 o 
  -9   3  11       76.89       84.89     12.92 o 
  -8   3  11       80.22       81.81      4.66 o 
  -7   3  11      129.53      137.61      4.46 o 
  -6   3  11      208.94      188.66      5.13 o 
  -5   3  11      628.79      645.13     10.49 o 
  -4   3  11       49.91       51.54      2.33 o 
  -3   3  11       12.91        9.09      1.37 o 
  -2   3  11      102.46      113.57      2.66 o 
  -1   3  11      168.06      164.28      3.53 o 
   0   3  11     4470.10     4553.40     61.74 o 
   1   3  11      174.98      169.58      3.39 o 
   2   3  11      112.96      126.79      3.26 o 
   3   3  11       14.22        8.75      0.86 o 
   4   3  11       50.52       49.62      1.79 o 
   5   3  11      623.61      656.80     11.48 o 
   6   3  11      206.07      193.48      6.79 o 
   7   3  11      129.83      141.18      4.29 o 
   8   3  11       78.69       81.70      6.97 o 
   9   3  11       76.30       87.05      8.53 o 
  -9   4  11        8.85        6.46      4.61 o 
  -8   4  11       21.86       19.84      4.61 o 
  -7   4  11      112.67      115.34      4.06 o 
  -6   4  11      223.95      220.07      8.48 o 
  -5   4  11      174.15      173.74      4.28 o 
  -4   4  11      111.79      116.36      4.53 o 
  -3   4  11       18.98       11.66      1.24 o 
  -2   4  11      252.21      259.87      4.41 o 
  -1   4  11     1519.17     1592.57     31.63 o 
   0   4  11      118.67      135.03      3.73 o 
   1   4  11     1523.61     1609.08     26.59 o 
   2   4  11      243.82      258.22      7.58 o 
   3   4  11       16.75       10.83      1.21 o 
   4   4  11      107.32      116.30      3.60 o 
   5   4  11      168.93      165.16      3.79 o 
   6   4  11      233.70      230.30      8.07 o 
   7   4  11      114.98      116.96      7.15 o 
   8   4  11       20.81       15.87      3.46 o 
   9   4  11        9.28        3.92      6.00 o 
  -9   5  11        8.35        8.96     16.61 o 
  -8   5  11       17.77       18.64     11.76 o 
  -7   5  11       25.39       26.65      2.30 o 
  -6   5  11      123.50      123.27      4.39 o 
  -5   5  11       56.03       57.20      1.93 o 
  -4   5  11      121.47      131.98      3.72 o 
  -3   5  11      502.71      495.64      7.68 o 
  -2   5  11      310.43      309.87      6.88 o 
  -1   5  11      101.89       92.23      2.48 o 
   0   5  11        7.51        4.03      0.76 o 
   1   5  11      100.79       93.91      2.26 o 
   2   5  11      302.81      303.52      5.86 o 
   3   5  11      496.83      503.19     14.65 o 
   4   5  11      123.98      134.31      4.99 o 
   5   5  11       59.10       57.60      2.30 o 
   6   5  11      121.97      122.58      4.26 o 
   7   5  11       25.55       17.82      5.07 o 
   8   5  11       16.58       12.46      2.99 o 
   9   5  11        7.96       10.86      4.61 o 
  -8   6  11        5.40       15.53      7.33 o 
  -7   6  11       16.79       15.53      3.46 o 
  -6   6  11      448.04      456.97     17.56 o 
  -5   6  11      118.73      113.02     12.61 o 
  -4   6  11       66.13       70.84      2.88 o 
  -3   6  11      352.69      353.66     11.45 o 
  -2   6  11      450.09      459.08      8.06 o 
  -1   6  11      700.11      695.14     10.08 o 
   0   6  11      487.14      484.92      7.59 o 
   1   6  11      708.22      708.95     10.62 o 
   2   6  11      453.26      453.99      8.54 o 
   3   6  11      350.88      359.64      7.03 o 
   4   6  11       65.00       68.38      2.37 o 
   5   6  11      122.84      114.65      4.18 o 
   6   6  11      440.85      468.13     22.84 o 
   7   6  11       15.50       13.06      4.84 o 
   8   6  11        5.69        4.87      2.84 o 
  -8   7  11       10.81       20.51      8.86 o 
  -7   7  11       90.05       90.85      8.77 o 
  -6   7  11       25.37       25.20      2.88 o 
  -5   7  11       36.54       31.79      5.07 o 
  -4   7  11      177.36      189.28      7.32 o 
  -3   7  11      172.23      181.45      7.46 o 
  -2   7  11      627.61      655.21     13.38 o 
  -1   7  11       34.98       35.19      2.64 o 
   0   7  11      155.27      155.36      3.62 o 
   1   7  11       38.08       35.02      2.20 o 
   2   7  11      611.58      630.47     11.07 o 
   3   7  11      176.58      182.99      4.64 o 
   4   7  11      175.73      161.13      5.03 o 
   5   7  11       34.43       21.24      2.65 o 
   6   7  11       26.15       26.77      3.37 o 
   7   7  11       89.59       94.63      5.85 o 
   8   7  11       10.51        5.47      3.13 o 
  -7   8  11        9.17       10.16      7.66 o 
  -6   8  11        4.08        0.87      3.03 o 
  -5   8  11      102.30      100.64     10.61 o 
  -4   8  11      148.63      152.29      6.60 o 
  -3   8  11       43.71       42.51      4.38 o 
  -2   8  11       97.10       98.11      4.66 o 
  -1   8  11       64.43       62.33      2.65 o 
   0   8  11      268.28      284.52      5.58 o 
   1   8  11       66.01       67.07      4.06 o 
   2   8  11       95.25       96.51      5.35 o 
   3   8  11       45.44       39.80      2.70 o 
   4   8  11      147.04      147.33      7.61 o 
   5   8  11      102.52       98.40      4.86 o 
   6   8  11        3.81        3.69      3.34 o 
   7   8  11        9.53        3.38      2.89 o 
  -6   9  11       18.80       23.49      7.61 o 
  -5   9  11       33.49       28.13      3.69 o 
  -4   9  11        6.45        3.31      2.31 o 
  -3   9  11      132.97      135.89     17.99 o 
  -2   9  11       25.54       23.67      5.51 o 
  -1   9  11      148.80      140.52      3.93 o 
   0   9  11       74.69       78.73      4.93 o 
   1   9  11      153.33      149.15      4.51 o 
   2   9  11       27.73       22.68      2.07 o 
   3   9  11      130.09      127.77      5.72 o 
   4   9  11        6.41        2.75      4.38 o 
   5   9  11       32.92       27.67     14.76 o 
   6   9  11       18.49       23.40      7.38 o 
  -5  10  11        2.33       12.73      8.77 o 
  -4  10  11        6.14       -2.64      2.64 o 
  -3  10  11        8.30       13.12     11.30 o 
  -2  10  11      108.10      110.50      9.41 o 
  -1  10  11       39.31       42.20      4.20 o 
   0  10  11        6.43        9.64      2.93 o 
   1  10  11       38.59       40.09      3.07 o 
   2  10  11      110.99      110.75      4.98 o 
   3  10  11        9.46       14.76      3.30 o 
   4  10  11        5.56        2.81      3.69 o 
   5  10  11        2.03        0.92      6.00 o 
  -4  11  11       14.78       11.99     15.69 o 
  -3  11  11       11.52        7.42      2.59 o 
  -2  11  11       19.15       12.86      3.00 o 
  -1  11  11       33.36       25.48      3.46 o 
   0  11  11        2.09        6.15      2.89 o 
   1  11  11       31.63       32.98      7.15 o 
   2  11  11       18.10       15.10      3.75 o 
   3  11  11       10.92       10.04      3.30 o 
   0   0  12     1159.28     1201.32     26.76 o 
   1   0  12      222.04      205.92      9.42 o 
   2   0  12      148.34      100.14      2.95 o 
   3   0  12        3.02        4.46      0.71 o 
   4   0  12      326.71      312.76      5.64 o 
   5   0  12      345.69      337.95      5.94 o 
   6   0  12       63.99      110.24      5.79 o 
   7   0  12       19.61       17.25      1.79 o 
   8   0  12      490.23      468.54     13.33 o 
   9   0  12       15.59       13.35      8.77 o 
  -9   1  12      113.09      118.25      6.51 o 
  -8   1  12       22.69       17.72      6.59 o 
  -7   1  12       13.41       14.45      1.76 o 
  -6   1  12      105.36       96.86      3.87 o 
  -5   1  12      308.31      292.45      6.06 o 
  -4   1  12      237.95      238.16      4.22 o 
  -3   1  12      218.52      219.04      4.11 o 
  -2   1  12      713.29      744.39     12.49 o 
  -1   1  12      412.34      421.81     11.45 o 
   0   1  12      861.76      862.25     15.30 o 
   1   1  12      413.19      411.51      7.86 o 
   2   1  12      723.93      768.87     11.64 o 
   3   1  12      219.37      210.55      3.68 o 
   4   1  12      238.39      237.26      7.39 o 
   5   1  12      306.56      298.53      4.98 o 
   6   1  12      106.69      100.43      2.65 o 
   7   1  12       12.92       17.22      1.81 o 
   8   1  12       22.63       19.32      3.49 o 
   9   1  12      111.28      116.30      5.85 o 
  -9   2  12       15.48       14.76      1.81 o 
  -8   2  12       14.04        9.05      2.00 o 
  -7   2  12       52.60       52.03      4.46 o 
  -6   2  12       47.88       47.22      3.42 o 
  -5   2  12       79.21       79.74      3.93 o 
  -4   2  12       72.90       73.44      2.66 o 
  -3   2  12      118.11      111.66      4.26 o 
  -2   2  12     1699.49     1764.39     25.97 o 
  -1   2  12      285.40      255.27      5.10 o 
   0   2  12        4.76        7.55      1.07 o 
   1   2  12      287.48      258.70      4.94 o 
   2   2  12     1716.55     1774.53     31.10 o 
   3   2  12      122.95      113.79      3.13 o 
   4   2  12       73.23       71.74      5.59 o 
   5   2  12       83.64       86.80      2.27 o 
   6   2  12       43.75       37.85      2.54 o 
   7   2  12       52.52       46.74      2.90 o 
   8   2  12       12.27        2.85      2.74 o 
   9   2  12       15.02       12.63      6.23 o 
  -9   3  12        1.17        0.46      5.07 o 
  -8   3  12        5.01        3.73      1.69 o 
  -7   3  12       62.58       55.62      2.60 o 
  -6   3  12     1036.56     1043.64     18.75 o 
  -5   3  12       77.99       76.72      3.93 o 
  -4   3  12      104.48      104.84      3.40 o 
  -3   3  12      197.46      199.31      4.27 o 
  -2   3  12      116.40      100.22      3.46 o 
  -1   3  12      161.05      181.79      3.92 o 
   1   3  12      168.17      196.27      4.26 o 
   2   3  12      105.41       91.30      2.22 o 
   3   3  12      194.72      211.73      4.45 o 
   4   3  12      112.96      119.30      2.88 o 
   5   3  12       80.11       83.54      2.30 o 
   6   3  12     1033.59     1119.87     51.93 o 
   7   3  12       63.86       57.18      5.34 o 
   8   3  12        4.82        2.39      1.77 o 
   9   3  12        1.29        2.15      2.86 o 
  -9   4  12       43.73       52.13      7.38 o 
  -8   4  12       40.69       35.06      6.00 o 
  -7   4  12       36.26       36.76      2.36 o 
  -6   4  12      350.95      356.70      9.09 o 
  -5   4  12      224.17      218.19      5.79 o 
  -4   4  12      331.90      321.11      5.88 o 
  -3   4  12      166.24      158.77      5.13 o 
  -2   4  12      537.77      570.42     11.19 o 
  -1   4  12       16.29       16.40      2.66 o 
   0   4  12      504.12      491.77      8.74 o 
   1   4  12       18.08       14.79      1.94 o 
   2   4  12      534.06      572.92      9.86 o 
   3   4  12      165.19      163.86      3.37 o 
   4   4  12      330.18      325.18      5.83 o 
   5   4  12      224.62      226.23      4.97 o 
   6   4  12      344.36      332.42      9.46 o 
   7   4  12       37.49       37.89      2.72 o 
   8   4  12       38.25       36.45      3.69 o 
   9   4  12       43.82       51.87      8.30 o 
  -9   5  12       21.65       18.28      7.12 o 
  -8   5  12        9.35        9.61      4.80 o 
  -7   5  12       27.70       19.99      2.98 o 
  -6   5  12        7.62        5.28      3.27 o 
  -5   5  12      325.36      310.64     10.99 o 
  -4   5  12      270.99      278.10      5.69 o 
  -3   5  12      292.40      267.43      4.91 o 
  -2   5  12      214.72      197.12      5.62 o 
  -1   5  12       97.22       97.62      2.76 o 
   0   5  12     1369.55     1437.93     18.54 o 
   1   5  12       96.26       95.34      2.36 o 
   2   5  12      205.05      196.70      5.31 o 
   3   5  12      291.21      276.91      5.50 o 
   4   5  12      271.31      267.52      6.54 o 
   5   5  12      326.57      319.40      9.17 o 
   6   5  12        7.01        3.32      1.54 o 
   7   5  12       27.56       32.79      4.61 o 
   8   5  12        9.46       16.31      3.40 o 
   9   5  12       22.13       20.19      3.91 o 
  -8   6  12       27.72       14.87      9.05 o 
  -7   6  12       65.16       70.89     12.92 o 
  -6   6  12       39.42       37.74      4.36 o 
  -5   6  12       66.12       66.82      7.16 o 
  -4   6  12       42.88       34.90      2.29 o 
  -3   6  12       54.17       77.91      3.66 o 
  -2   6  12      133.18      128.54      2.61 o 
  -1   6  12      671.90      674.62     10.70 o 
   0   6  12      581.18      594.95      8.90 o 
   1   6  12      674.04      684.91     10.88 o 
   2   6  12      127.66      123.06      5.39 o 
   3   6  12       55.98       76.41      3.41 o 
   4   6  12       44.61       36.02      1.83 o 
   5   6  12       65.70       71.15      3.71 o 
   6   6  12       40.94       42.97      3.07 o 
   7   6  12       65.03       67.02      4.61 o 
   8   6  12       28.66       24.98      5.54 o 
  -8   7  12        5.35       -2.33      7.95 o 
  -7   7  12        4.58        4.34      6.00 o 
  -6   7  12       38.61       27.47      3.41 o 
  -5   7  12       29.07       22.73      6.00 o 
  -4   7  12       50.57       42.52      6.72 o 
  -3   7  12       11.25       12.70      1.34 o 
  -2   7  12      238.95      239.79      4.35 o 
  -1   7  12      170.16      169.64      3.68 o 
   0   7  12      269.58      269.70      7.99 o 
   1   7  12      170.05      167.11      4.04 o 
   2   7  12      239.52      239.14      5.03 o 
   3   7  12       12.70       13.31      1.65 o 
   4   7  12       47.37       45.67      6.69 o 
   5   7  12       29.22       21.12      2.55 o 
   6   7  12       35.83       39.70      3.41 o 
   7   7  12        4.52        6.90      3.67 o 
   8   7  12        5.43        6.77      6.00 o 
  -7   8  12        5.47        5.44      7.62 o 
  -6   8  12      148.33      153.65      7.75 o 
  -5   8  12       38.47       33.72      5.54 o 
  -4   8  12       42.43       46.77      3.98 o 
  -3   8  12       49.43       64.48      4.54 o 
  -2   8  12      245.81      257.40      6.52 o 
  -1   8  12      143.36      145.65      3.43 o 
   0   8  12       83.84       86.34      4.79 o 
   1   8  12      139.62      138.55      3.63 o 
   2   8  12      238.21      237.54      5.31 o 
   3   8  12       50.90       58.37      3.10 o 
   4   8  12       43.55       48.50      4.15 o 
   5   8  12       40.21       33.20      7.38 o 
   6   8  12      148.21      144.36      7.70 o 
   7   8  12        4.84        7.16      3.05 o 
  -6   9  12      105.68      103.41     13.08 o 
  -5   9  12       37.41       45.07      4.26 o 
  -4   9  12      156.11      161.30      7.50 o 
  -3   9  12      311.70      328.74     10.28 o 
  -2   9  12       70.45       74.95      4.06 o 
  -1   9  12      108.46      100.72      4.77 o 
   0   9  12       86.30       83.10      4.74 o 
   1   9  12      106.69       97.82      6.06 o 
   2   9  12       70.36       69.57      5.99 o 
   3   9  12      315.56      322.75     14.53 o 
   4   9  12      160.31      165.65      7.29 o 
   5   9  12       35.43       35.77      6.69 o 
   6   9  12      106.50      112.49      7.18 o 
  -5  10  12       12.49        4.65      7.81 o 
  -4  10  12      106.52       98.73      6.92 o 
  -3  10  12       45.22       45.67      5.07 o 
  -2  10  12       11.13        7.46      3.82 o 
  -1  10  12       71.18       72.56      4.28 o 
   0  10  12       77.28       78.16      4.47 o 
   1  10  12       69.79       65.14      5.86 o 
   2  10  12       11.28       11.80      2.40 o 
   3  10  12       45.20       54.47      4.81 o 
   4  10  12      105.12      107.25      6.51 o 
   5  10  12       12.74       16.15     14.99 o 
  -3  11  12       39.52       42.28      4.34 o 
  -2  11  12        1.77       -0.33      6.00 o 
  -1  11  12       27.17       30.65      4.84 o 
   0  11  12        6.12        5.72      3.01 o 
   1  11  12       25.92       23.56      4.20 o 
   2  11  12        1.59        2.89      6.00 o 
   3  11  12       39.75       34.36      4.32 o 
   1   0  13     1786.71     1814.09     32.86 o 
   2   0  13        5.33        3.08      1.67 o 
   3   0  13        7.32       12.64      0.70 o 
   4   0  13      192.35      186.34      3.67 o 
   5   0  13      109.62      101.79      2.84 o 
   6   0  13      189.57      181.00      4.02 o 
   7   0  13       78.17       75.10      3.89 o 
   8   0  13      117.26       96.79      4.05 o 
   9   0  13        6.80        6.57      5.07 o 
  -9   1  13       28.74       24.39      3.03 o 
  -8   1  13       88.96       84.40      4.03 o 
  -7   1  13        6.40       -2.26      2.26 o 
  -6   1  13      500.50      481.05      8.32 o 
  -5   1  13     1378.26     1389.46     24.06 o 
  -4   1  13      249.39      249.69      4.58 o 
  -3   1  13      436.62      417.71      7.53 o 
  -2   1  13      314.88      272.67      5.66 o 
  -1   1  13      790.90      793.11     14.56 o 
   0   1  13      292.91      320.45     10.15 o 
   1   1  13      807.82      795.43     13.60 o 
   2   1  13      312.67      272.41      6.42 o 
   3   1  13      435.29      407.57     14.19 o 
   4   1  13      252.15      251.44      6.16 o 
   5   1  13     1414.24     1434.29     20.20 o 
   6   1  13      495.12      492.06      7.97 o 
   7   1  13        5.96        4.14      1.57 o 
   8   1  13       88.25       74.78      3.49 o 
   9   1  13       29.07       19.62      2.96 o 
  -9   2  13       70.68       85.11      5.54 o 
  -8   2  13      111.60      107.44     10.86 o 
  -7   2  13      377.71      389.24     12.10 o 
  -6   2  13      104.90      101.17      3.56 o 
  -5   2  13      549.01      551.86      9.48 o 
  -4   2  13      303.26      288.04      6.39 o 
  -3   2  13      660.12      646.96     13.12 o 
  -2   2  13      703.99      748.37     11.96 o 
  -1   2  13      626.45      567.36     11.25 o 
   0   2  13      109.67      119.19      2.98 o 
   1   2  13      610.97      538.99     10.29 o 
   2   2  13      701.04      757.41     14.88 o 
   3   2  13      653.04      628.76     13.25 o 
   4   2  13      304.98      290.27      8.66 o 
   5   2  13      545.36      564.60     14.89 o 
   6   2  13      104.97       97.88      3.45 o 
   7   2  13      376.40      381.83     12.36 o 
   8   2  13      112.84       98.34      4.07 o 
   9   2  13       71.71       88.12      6.00 o 
  -9   3  13       18.93       17.07      5.54 o 
  -8   3  13       34.24       30.46      2.51 o 
  -7   3  13        8.26       10.88      1.47 o 
  -6   3  13        9.85       10.62      1.55 o 
  -5   3  13      461.79      442.99      8.77 o 
  -4   3  13        4.54        2.37      1.09 o 
  -3   3  13      370.13      379.94      7.26 o 
  -2   3  13       82.93       96.57      3.20 o 
  -1   3  13     1533.65     1488.23     26.65 o 
   0   3  13      314.34      318.25      6.26 o 
   1   3  13     1533.64     1521.60     21.07 o 
   2   3  13       83.07       93.28      2.24 o 
   3   3  13      382.23      386.64      7.60 o 
   4   3  13        3.86        2.43      0.86 o 
   5   3  13      466.68      484.06     17.48 o 
   6   3  13       10.76       10.15      2.17 o 
   7   3  13        7.80        8.61      3.12 o 
   8   3  13       34.91       32.18      4.05 o 
   9   3  13       18.94       14.27      3.69 o 
  -9   4  13       54.00       40.60      7.84 o 
  -8   4  13        0.70        5.54      5.07 o 
  -7   4  13        8.57       10.03      1.30 o 
  -6   4  13       12.62       10.22      1.76 o 
  -5   4  13        0.70        2.37      1.14 o 
  -4   4  13      130.26      123.38      3.52 o 
  -3   4  13      123.44      121.88      3.07 o 
  -2   4  13      660.74      675.22     11.07 o 
  -1   4  13      672.06      671.78      9.67 o 
   0   4  13       25.44       20.06      1.60 o 
   1   4  13      682.79      664.06     11.53 o 
   2   4  13      665.18      713.96     10.39 o 
   3   4  13      120.27      123.81      3.23 o 
   4   4  13      127.89      119.60      3.07 o 
   5   4  13        0.69       -1.03      1.93 o 
   6   4  13       11.57        9.74      1.96 o 
   7   4  13        9.15        8.63      2.28 o 
   8   4  13        0.78        3.23      2.31 o 
   9   4  13       53.28       41.95      7.15 o 
  -8   5  13       11.84        6.98      3.84 o 
  -7   5  13      124.35      119.67     15.45 o 
  -6   5  13      154.85      148.94      7.59 o 
  -5   5  13       75.71       75.23      5.06 o 
  -4   5  13       90.65       74.30      3.00 o 
  -3   5  13      322.74      305.49      9.35 o 
  -2   5  13      140.02      129.98      3.66 o 
  -1   5  13      164.79      169.72      3.95 o 
   0   5  13        0.02        1.15      1.27 o 
   1   5  13      170.11      168.49      7.12 o 
   2   5  13      142.25      135.08      4.26 o 
   3   5  13      325.71      289.38      9.00 o 
   4   5  13       94.98       78.39      2.84 o 
   5   5  13       81.40       79.38      4.79 o 
   6   5  13      155.10      149.13      5.44 o 
   7   5  13      124.26      115.11      5.54 o 
   8   5  13       11.46        4.61      3.46 o 
  -8   6  13       54.81       53.12     10.74 o 
  -7   6  13       18.30       14.53      6.00 o 
  -6   6  13       32.26       17.59      3.69 o 
  -5   6  13       49.94       41.28      3.44 o 
  -4   6  13      127.67      122.39      5.33 o 
  -3   6  13        4.63        2.73      1.93 o 
  -2   6  13       63.19       60.10      1.81 o 
  -1   6  13      381.47      372.07      6.50 o 
   0   6  13        0.15       -0.33      0.95 o 
   1   6  13      396.52      384.80      8.12 o 
   2   6  13       65.89       61.68      3.56 o 
   3   6  13        5.15        5.00      1.22 o 
   4   6  13      128.76      121.01      6.78 o 
   5   6  13       50.41       38.03      3.69 o 
   6   6  13       31.13       25.12      4.38 o 
   7   6  13       18.60       21.43      3.69 o 
   8   6  13       53.86       53.15      5.07 o 
  -7   7  13        6.55        1.55      4.07 o 
  -6   7  13       30.13       30.26      3.26 o 
  -5   7  13        3.01        5.77      2.61 o 
  -4   7  13      202.32      200.45      9.40 o 
  -3   7  13      166.17      179.46      5.06 o 
  -2   7  13      285.70      302.75      8.06 o 
  -1   7  13      699.91      738.01     11.28 o 
   0   7  13       71.24       72.15      2.54 o 
   1   7  13      692.22      723.23     11.78 o 
   2   7  13      284.18      302.67      6.08 o 
   3   7  13      167.75      190.35      5.09 o 
   4   7  13      197.94      188.36     10.61 o 
   5   7  13        4.28       -0.21      1.96 o 
   6   7  13       29.60       25.58      2.98 o 
   7   7  13        6.22       10.28      4.03 o 
  -7   8  13       46.65       48.02     17.99 o 
  -6   8  13       31.51       35.28     10.84 o 
  -5   8  13       73.77       71.06      5.03 o 
  -4   8  13      128.24      135.70     13.38 o 
  -3   8  13       16.47       19.11      2.89 o 
  -2   8  13        6.28        4.54      1.23 o 
  -1   8  13      157.67      159.74      7.59 o 
   0   8  13      106.96       98.64      3.51 o 
   1   8  13      151.86      161.70      6.46 o 
   2   8  13        5.37        4.11      1.60 o 
   3   8  13       16.30       16.43      2.65 o 
   4   8  13      128.08      132.12      7.61 o 
   5   8  13       73.54       67.32      4.20 o 
   6   8  13       33.11       28.92      4.50 o 
   7   8  13       47.37       38.16      6.00 o 
  -6   9  13        7.54        1.45      8.71 o 
  -5   9  13      107.80      106.60      6.51 o 
  -4   9  13       82.85       86.16      5.73 o 
  -3   9  13       71.88       67.46      4.54 o 
  -2   9  13       14.52        7.23      2.74 o 
  -1   9  13        6.53        2.93      2.01 o 
   0   9  13      268.00      277.45      6.42 o 
   1   9  13        6.04        5.72      1.60 o 
   2   9  13       14.73        7.69      2.27 o 
   3   9  13       70.55       71.76      9.46 o 
   4   9  13       78.57       83.76     15.45 o 
   5   9  13      108.90      116.41      7.38 o 
   6   9  13        7.95        7.54      7.38 o 
  -4  10  13        0.90        1.38      3.20 o 
  -3  10  13       78.59       78.59      5.40 o 
  -2  10  13       44.92       42.99      5.31 o 
  -1  10  13       26.74       29.64      3.13 o 
   0  10  13        9.23       10.99      2.40 o 
   1  10  13       27.84       32.76      3.29 o 
   2  10  13       43.35       37.21      3.83 o 
   3  10  13       76.82       78.38      4.79 o 
   4  10  13        0.83       -0.83      3.00 o 
  -3  11  13        7.46       10.15      3.69 o 
  -2  11  13       76.51       79.65      5.69 o 
  -1  11  13       22.53       14.64      3.34 o 
   0  11  13        4.49        3.55      4.15 o 
   1  11  13       22.27       21.79      3.91 o 
   2  11  13       76.53       69.32      6.23 o 
   3  11  13        7.78        6.65      4.15 o 
   1   0  14      348.31      365.57      7.31 o 
   2   0  14        0.55       -0.34      0.86 o 
   3   0  14     1019.24      996.37     17.92 o 
   4   0  14       70.30       70.10      2.33 o 
   5   0  14     1841.70     1806.44     50.65 o 
   6   0  14        0.24       -0.96      0.96 o 
   7   0  14       23.90       42.41      2.83 o 
   8   0  14       15.74       13.57      3.74 o 
   9   0  14       18.76       19.71      2.59 o 
  -9   1  14        1.28        0.18      3.00 o 
  -8   1  14       34.10       22.68      4.48 o 
  -7   1  14      118.50      107.71      4.45 o 
  -6   1  14        6.07        3.54      1.29 o 
  -5   1  14      285.21      280.67      5.35 o 
  -4   1  14      208.25      206.37      4.53 o 
  -3   1  14      108.64      104.45      2.86 o 
  -2   1  14       81.04       85.88      3.24 o 
  -1   1  14     1217.73     1229.56     21.64 o 
   0   1  14      240.33      263.06      9.33 o 
   1   1  14     1234.03     1230.11     20.33 o 
   2   1  14       74.48       79.12      2.43 o 
   3   1  14      108.63      100.82      2.64 o 
   4   1  14      223.10      223.44      6.26 o 
   5   1  14      284.18      270.36      5.60 o 
   6   1  14        7.54        6.74      1.44 o 
   7   1  14      118.32      105.44      3.69 o 
   8   1  14       35.25       22.44      3.66 o 
   9   1  14        1.52        2.67      2.99 o 
  -9   2  14       46.57       54.44      7.84 o 
  -8   2  14      210.87      216.00      8.09 o 
  -7   2  14       27.10       24.74      2.48 o 
  -6   2  14       85.05       75.05      3.02 o 
  -5   2  14      254.75      243.21      5.30 o 
  -4   2  14        3.67        1.98      1.23 o 
  -3   2  14      401.48      387.42      7.31 o 
  -2   2  14      456.46      463.11      7.80 o 
  -1   2  14      505.43      566.18     13.74 o 
   0   2  14      170.55      146.36      4.97 o 
   1   2  14      514.00      590.03      9.97 o 
   2   2  14      460.86      461.94      9.98 o 
   3   2  14      399.65      397.71     13.06 o 
   4   2  14        4.15        3.91      0.77 o 
   5   2  14      255.70      251.63      7.65 o 
   6   2  14       81.86       76.75      5.29 o 
   7   2  14       27.93       26.69      2.35 o 
   8   2  14      207.43      212.81     19.87 o 
   9   2  14       45.48       43.99      8.77 o 
  -9   3  14       13.26        8.77      6.00 o 
  -8   3  14        6.81        6.17      3.92 o 
  -7   3  14      217.03      195.81      7.66 o 
  -6   3  14      284.15      313.32     10.53 o 
  -5   3  14      104.86       96.50      3.22 o 
  -4   3  14      287.29      287.30      6.00 o 
  -3   3  14       13.20       10.67      1.35 o 
  -2   3  14      750.55      765.04     16.91 o 
  -1   3  14       21.21       21.40      1.86 o 
   0   3  14        0.15        0.43      0.69 o 
   1   3  14       24.01       25.99      1.45 o 
   2   3  14      750.28      792.93     17.71 o 
   3   3  14       13.07       12.70      2.00 o 
   4   3  14      284.42      289.59      5.27 o 
   5   3  14      108.39      102.76      2.63 o 
   6   3  14      280.09      308.55      7.75 o 
   7   3  14      210.78      204.65      9.94 o 
   8   3  14        6.35       10.22      2.35 o 
   9   3  14       14.06        7.84      3.46 o 
  -8   4  14       10.82       16.61      4.61 o 
  -7   4  14       28.95       26.99      2.04 o 
  -6   4  14       66.20       63.91      4.73 o 
  -5   4  14       50.76       42.30      2.28 o 
  -4   4  14       70.32       62.19      3.29 o 
  -3   4  14      389.86      397.74      6.93 o 
  -2   4  14      609.01      629.11      9.48 o 
  -1   4  14      116.69      120.97      3.46 o 
   0   4  14        1.54        5.46      1.22 o 
   1   4  14      111.29      114.20      3.19 o 
   2   4  14      603.22      636.59     10.04 o 
   3   4  14      391.93      409.44      6.37 o 
   4   4  14       69.46       64.82      2.47 o 
   5   4  14       54.69       43.76      5.64 o 
   6   4  14       65.57       66.65      3.09 o 
   7   4  14       28.25       28.09      3.00 o 
   8   4  14       11.96        9.65      3.23 o 
  -8   5  14       26.35       27.02      5.69 o 
  -7   5  14        9.02       18.17      4.50 o 
  -6   5  14       80.38       67.39      6.26 o 
  -5   5  14       28.26       25.00      2.26 o 
  -4   5  14       87.89       90.44      2.81 o 
  -3   5  14       37.91       36.43      3.14 o 
  -2   5  14      126.25      133.15      3.31 o 
  -1   5  14     1318.13     1359.49     19.52 o 
   0   5  14       43.50       36.20      1.91 o 
   1   5  14     1304.80     1360.18     18.66 o 
   2   5  14      128.93      134.85      3.19 o 
   3   5  14       39.04       34.93      1.71 o 
   4   5  14       87.47       96.80      2.83 o 
   5   5  14       28.59       27.68      2.43 o 
   6   5  14       75.65       61.92      3.21 o 
   7   5  14        9.88        5.22      2.51 o 
   8   5  14       26.27       17.99      4.08 o 
  -8   6  14       11.22        7.79      7.75 o 
  -7   6  14       20.33       10.94      4.61 o 
  -6   6  14       44.80       48.53      4.39 o 
  -5   6  14      111.41      114.04      5.46 o 
  -4   6  14       84.68       91.07      3.33 o 
  -3   6  14       91.61       79.85      3.00 o 
  -2   6  14       39.11       42.86      3.72 o 
  -1   6  14      569.67      586.89      8.70 o 
   0   6  14      424.83      439.11      9.43 o 
   1   6  14      567.54      583.27      9.72 o 
   2   6  14       39.18       37.69      2.86 o 
   3   6  14       96.54      100.40      2.98 o 
   4   6  14       81.83       77.35      3.66 o 
   5   6  14      110.92      114.67      4.32 o 
   6   6  14       45.20       38.91      4.61 o 
   7   6  14       19.97       16.28      3.56 o 
   8   6  14       11.47       12.92      3.69 o 
  -7   7  14        3.40       13.85     14.07 o 
  -6   7  14       54.76       43.95      6.23 o 
  -5   7  14      107.86      113.39      5.52 o 
  -4   7  14      199.59      189.70      7.17 o 
  -3   7  14      349.71      358.40      6.44 o 
  -2   7  14      287.96      293.53      5.63 o 
  -1   7  14      111.41      118.77      3.86 o 
   0   7  14      581.91      601.15      9.59 o 
   1   7  14      114.11      123.54      3.66 o 
   2   7  14      282.06      285.76      9.66 o 
   3   7  14      350.34      375.43     10.05 o 
   4   7  14      196.09      189.67      7.54 o 
   5   7  14      106.59      113.09      5.19 o 
   6   7  14       56.14       54.08      4.75 o 
   7   7  14        3.38        7.61      3.41 o 
  -6   8  14       25.96       20.58      7.84 o 
  -5   8  14       87.28      100.69      7.84 o 
  -4   8  14       19.98       24.63      3.69 o 
  -3   8  14      105.22      101.95      5.65 o 
  -2   8  14      154.86      167.41      4.32 o 
  -1   8  14       19.01       15.55      2.29 o 
   0   8  14      155.75      160.46      4.35 o 
   1   8  14       20.60       23.13      2.06 o 
   2   8  14      154.15      179.13      8.29 o 
   3   8  14      101.54       90.81      4.61 o 
   4   8  14       18.81       20.86      3.92 o 
   5   8  14       88.05       91.55      5.77 o 
   6   8  14       25.47       25.39      4.84 o 
  -5   9  14        0.20       -0.88      3.23 o 
  -4   9  14       39.53       35.51      4.54 o 
  -3   9  14       27.41       24.07      3.40 o 
  -2   9  14       10.39        7.80      2.86 o 
  -1   9  14       28.95       27.73      3.21 o 
   0   9  14      193.92      183.73      5.10 o 
   1   9  14       27.63       27.49      3.20 o 
   2   9  14       10.63       15.20      2.47 o 
   3   9  14       27.13       27.41      3.54 o 
   4   9  14       41.66       34.16      4.13 o 
   5   9  14        0.27        4.31      2.99 o 
  -4  10  14        4.59        4.92      3.47 o 
  -3  10  14       79.23       86.44      5.78 o 
  -2  10  14        2.70        2.43      2.67 o 
  -1  10  14       39.74       32.58      3.77 o 
   0  10  14       52.03       48.79      4.50 o 
   1  10  14       37.40       27.66      4.38 o 
   2  10  14        2.70        4.22      2.54 o 
   3  10  14       81.17       76.67      5.31 o 
   4  10  14        4.65        5.20      3.41 o 
  -2  11  14       21.90       19.04      5.54 o 
  -1  11  14        2.14        2.09      3.03 o 
   0  11  14        5.77        5.89      3.40 o 
   1  11  14        1.83        1.14      3.49 o 
   2  11  14       21.93       22.40      3.91 o 
   1   0  15     2391.16     2459.82     35.50 o 
   2   0  15      770.34      732.97     30.91 o 
   3   0  15     1149.14     1099.69     29.28 o 
   4   0  15      510.18      509.43     13.28 o 
   5   0  15        1.65       -0.33      1.08 o 
   6   0  15        9.54       23.23      2.32 o 
   7   0  15        7.61        9.07      1.88 o 
   8   0  15       43.38       51.70      3.84 o 
   9   0  15        4.19        2.26      3.00 o 
  -9   1  15       20.09       17.09      3.50 o 
  -8   1  15       94.99       93.59      4.39 o 
  -7   1  15       40.12       40.62      5.21 o 
  -6   1  15       47.45       46.40      2.24 o 
  -5   1  15      310.97      317.23      6.51 o 
  -4   1  15      187.96      196.89      4.63 o 
  -3   1  15      270.82      255.94      5.20 o 
  -2   1  15       82.84       78.33      3.09 o 
  -1   1  15      234.54      228.72      5.55 o 
   0   1  15     1604.91     1567.37     55.29 o 
   1   1  15      234.58      228.12      5.37 o 
   2   1  15       77.51       74.88      2.68 o 
   3   1  15      265.32      261.41     10.48 o 
   4   1  15      189.02      188.55      6.71 o 
   5   1  15      304.14      313.77      5.71 o 
   6   1  15       45.57       50.15      2.59 o 
   7   1  15       38.11       32.83      2.92 o 
   8   1  15       94.18       90.50      5.31 o 
   9   1  15       20.40       16.69      3.37 o 
  -9   2  15       18.11       27.68      6.46 o 
  -8   2  15       14.07       10.55      2.48 o 
  -7   2  15       30.71       18.64      3.33 o 
  -6   2  15       38.94       40.10      3.38 o 
  -5   2  15      224.11      234.64      5.30 o 
  -4   2  15      427.74      438.62      7.69 o 
  -3   2  15       71.77       68.57      2.43 o 
  -2   2  15      164.84      161.82      3.61 o 
  -1   2  15      108.03      101.28      3.75 o 
   0   2  15      265.19      267.62      5.50 o 
   1   2  15      115.41      114.51      3.83 o 
   2   2  15      175.29      176.94      4.58 o 
   3   2  15       74.68       65.87      3.07 o 
   4   2  15      411.48      437.74     18.69 o 
   5   2  15      224.62      240.20      8.46 o 
   6   2  15       38.39       35.58      2.10 o 
   7   2  15       31.51       25.02      3.94 o 
   8   2  15       14.26       12.42      4.78 o 
   9   2  15       17.82       24.82      4.61 o 
  -9   3  15        0.26       -4.15      4.15 o 
  -8   3  15        1.72        1.75      5.54 o 
  -7   3  15      172.13      179.70      7.02 o 
  -6   3  15       10.47       25.33      4.14 o 
  -5   3  15      258.79      257.00      5.85 o 
  -4   3  15      303.11      284.44      5.48 o 
  -3   3  15        9.88       19.51      1.60 o 
  -2   3  15       36.08       41.43      4.00 o 
  -1   3  15       69.99       70.35      2.21 o 
   0   3  15      103.26       92.37      3.06 o 
   1   3  15       68.94       69.69      2.07 o 
   2   3  15       39.49       42.20      2.33 o 
   3   3  15        9.07       13.56      3.09 o 
   4   3  15      305.98      294.72      6.53 o 
   5   3  15      267.27      252.66      5.80 o 
   6   3  15       10.22       24.83      3.06 o 
   7   3  15      173.43      174.12      5.00 o 
   8   3  15        1.14       -2.08      3.10 o 
   9   3  15        0.30       -2.00      3.30 o 
  -8   4  15       30.50       36.45      6.92 o 
  -7   4  15        9.21       13.71      3.40 o 
  -6   4  15        1.18       -1.30      2.26 o 
  -5   4  15       41.12       39.75      3.26 o 
  -4   4  15      190.38      184.35      4.83 o 
  -3   4  15      185.99      163.25      3.98 o 
  -2   4  15       37.72       32.61      2.02 o 
  -1   4  15       17.63       12.97      1.23 o 
   0   4  15       94.56      107.80      2.99 o 
   1   4  15       15.14       11.88      1.38 o 
   2   4  15       42.86       43.78      2.52 o 
   3   4  15      186.47      166.61      3.86 o 
   4   4  15      190.14      182.68      3.95 o 
   5   4  15       39.57       33.74      3.03 o 
   6   4  15        1.74        0.42      1.85 o 
   7   4  15        9.20       11.07      2.77 o 
   8   4  15       29.98       30.45      3.69 o 
  -8   5  15       43.84       36.56      6.11 o 
  -7   5  15        9.72        8.86      4.39 o 
  -6   5  15       57.76       52.59      3.38 o 
  -5   5  15       67.55       60.59      4.93 o 
  -4   5  15       31.06       24.83      3.29 o 
  -3   5  15      144.06      149.59      4.53 o 
  -2   5  15      283.17      257.23      5.07 o 
  -1   5  15       35.85       34.28      3.40 o 
   0   5  15       44.62       42.05      2.28 o 
   1   5  15       37.21       34.73      1.86 o 
   2   5  15      277.39      257.13      8.99 o 
   3   5  15      145.46      148.86      3.32 o 
   4   5  15       30.52       23.26      1.90 o 
   5   5  15       64.52       54.15      2.88 o 
   6   5  15       56.28       48.72      2.88 o 
   7   5  15       10.08       11.68      2.84 o 
   8   5  15       42.73       50.29      5.54 o 
  -7   6  15       24.37       19.12      5.62 o 
  -6   6  15      140.08      160.58     13.61 o 
  -5   6  15        2.26        4.36      3.31 o 
  -4   6  15       36.41       38.98      2.60 o 
  -3   6  15      132.70      126.28      3.69 o 
  -2   6  15      407.09      401.91      8.39 o 
  -1   6  15      329.19      338.26      5.78 o 
   0   6  15      343.76      343.75     10.79 o 
   1   6  15      337.70      345.44      7.03 o 
   2   6  15      402.21      411.94      7.66 o 
   3   6  15      138.85      133.12      3.47 o 
   4   6  15       37.81       35.64      2.69 o 
   5   6  15        2.48        0.82      2.02 o 
   6   6  15      142.02      155.20      6.15 o 
   7   6  15       24.63       18.91      4.15 o 
  -7   7  15        2.68        5.62     12.23 o 
  -6   7  15       16.87       13.05      3.32 o 
  -5   7  15       72.20       72.09      4.53 o 
  -4   7  15      104.05      103.64     11.78 o 
  -3   7  15       54.37       60.84      4.41 o 
  -2   7  15      288.97      304.39      6.27 o 
  -1   7  15       43.27       40.82      1.92 o 
   0   7  15      103.74      109.01      3.06 o 
   1   7  15       40.30       35.58      2.11 o 
   2   7  15      292.66      315.81      7.73 o 
   3   7  15       54.02       57.14      3.02 o 
   4   7  15      102.59      103.23      4.72 o 
   5   7  15       73.30       74.61      5.31 o 
   6   7  15       15.69       19.41      9.46 o 
   7   7  15        2.20        0.92      4.61 o 
  -6   8  15       31.45       43.06      5.36 o 
  -5   8  15       64.43       67.97      5.36 o 
  -4   8  15       25.78       29.30      4.03 o 
  -3   8  15       54.40       52.47      5.19 o 
  -2   8  15        4.44        3.57      1.55 o 
  -1   8  15      430.13      474.00      8.97 o 
   0   8  15       90.15       86.96      3.22 o 
   1   8  15      434.11      463.84      8.95 o 
   2   8  15        3.84        3.82      2.06 o 
   3   8  15       52.71       50.85      3.24 o 
   4   8  15       24.32       30.84      3.09 o 
   5   8  15       66.60       68.36      4.86 o 
   6   8  15       31.47       41.52      5.54 o 
  -5   9  15       87.26       77.13      6.23 o 
  -4   9  15       17.31       13.39      5.54 o 
  -3   9  15       14.59        7.38      2.79 o 
  -2   9  15       11.86       12.07      3.13 o 
  -1   9  15      163.14      162.81      5.37 o 
   0   9  15       93.57       82.37     13.42 o 
   1   9  15      162.82      164.65      9.52 o 
   2   9  15       10.48        4.65      2.12 o 
   3   9  15       14.02        7.82      3.03 o 
   4   9  15       16.81       13.61      3.21 o 
   5   9  15       89.53       81.66      6.92 o 
  -4  10  15       33.80       30.71      4.61 o 
  -3  10  15      110.37      116.70     15.69 o 
  -2  10  15       23.82       18.12      4.13 o 
  -1  10  15        8.75        9.12      3.51 o 
   0  10  15       57.01       62.85      5.64 o 
   1  10  15        8.20        5.35      3.63 o 
   2  10  15       24.35       25.06      3.50 o 
   3  10  15      110.46      113.02      6.11 o 
   4  10  15       34.84       35.74     15.45 o 
  -1  11  15        2.57        0.94      7.15 o 
   0  11  15        2.25       -2.59      3.37 o 
   1  11  15        2.91       -0.23      3.75 o 
   0   0  16      411.82      399.47      9.12 o 
   1   0  16       73.55       83.46      6.21 o 
   2   0  16      114.29      109.34      3.91 o 
   3   0  16      900.46      835.68     20.18 o 
   4   0  16      142.26      131.26      4.38 o 
   5   0  16       53.50       49.69      1.99 o 
   6   0  16        9.94        9.40      1.44 o 
   7   0  16       29.18       23.98      2.39 o 
   8   0  16        1.80        6.70      3.46 o 
   9   0  16        7.72        7.35      8.53 o 
  -9   1  16       24.63       26.58      4.68 o 
  -8   1  16       16.25       19.30      3.37 o 
  -7   1  16       93.16       97.14      4.30 o 
  -6   1  16       13.55       13.79      1.94 o 
  -5   1  16        7.53        6.62      1.40 o 
  -4   1  16        8.32        6.92      1.27 o 
  -3   1  16      776.19      741.71     14.08 o 
  -2   1  16       37.59       33.00      2.12 o 
  -1   1  16      740.57      699.56     19.18 o 
   0   1  16       90.93      100.45      4.22 o 
   1   1  16      716.08      714.84     13.77 o 
   2   1  16       36.49       35.88      1.44 o 
   3   1  16      785.01      774.40     13.75 o 
   4   1  16        8.26        5.97      1.20 o 
   5   1  16        6.78        7.70      1.04 o 
   6   1  16       13.06       12.26      2.45 o 
   7   1  16       93.17       89.71      3.72 o 
   8   1  16       15.85        8.23      3.21 o 
   9   1  16       26.04       22.35      3.67 o 
  -9   2  16       12.59        6.00      5.54 o 
  -8   2  16        0.97        1.65      1.71 o 
  -7   2  16       20.12       22.82      5.49 o 
  -6   2  16       15.14       10.41      3.98 o 
  -5   2  16      182.98      165.12      4.47 o 
  -4   2  16      479.63      488.24      9.21 o 
  -3   2  16     1221.02     1229.93     19.85 o 
  -2   2  16       27.57       24.78      1.83 o 
  -1   2  16      119.69      116.97      3.70 o 
   0   2  16       11.33       12.26      1.04 o 
   1   2  16      125.31      117.79     10.51 o 
   2   2  16       28.58       24.99      2.10 o 
   3   2  16     1233.16     1284.31     24.93 o 
   4   2  16      474.31      485.15     17.44 o 
   5   2  16      178.89      157.26      3.61 o 
   6   2  16       15.43        9.57      1.66 o 
   7   2  16       21.84       20.22      5.77 o 
   8   2  16        1.05       -2.77      2.77 o 
   9   2  16       12.46        8.30      8.30 o 
  -8   3  16       14.36        7.84      5.07 o 
  -7   3  16      192.24      197.22      9.84 o 
  -6   3  16        0.56       -0.54      3.14 o 
  -5   3  16      191.83      184.07      4.98 o 
  -4   3  16      154.92      147.30      5.09 o 
  -3   3  16      115.77      128.92      3.58 o 
  -2   3  16       34.26       32.76      1.93 o 
  -1   3  16      716.26      736.52     11.45 o 
   0   3  16       18.63       17.39      1.23 o 
   1   3  16      712.23      727.32     10.57 o 
   2   3  16       33.43       34.97      2.29 o 
   3   3  16      116.54      129.45      4.20 o 
   4   3  16      156.29      139.89      4.98 o 
   5   3  16      194.76      196.45      4.55 o 
   6   3  16        0.63        1.90      1.36 o 
   7   3  16      192.03      217.18      6.70 o 
   8   3  16       15.25       16.36      5.31 o 
  -8   4  16       16.70       24.91      5.54 o 
  -7   4  16       16.45       15.47      4.41 o 
  -6   4  16       31.30       31.21      2.25 o 
  -5   4  16      154.74      161.85      4.78 o 
  -4   4  16      192.21      190.14      4.98 o 
  -3   4  16      438.19      440.22      8.17 o 
  -2   4  16      226.00      227.94      4.59 o 
  -1   4  16       39.15       36.78      2.43 o 
   0   4  16      321.83      332.74      6.43 o 
   1   4  16       41.21       38.27      1.91 o 
   2   4  16      228.64      234.33      4.69 o 
   3   4  16      445.10      454.62      8.13 o 
   4   4  16      188.50      188.28      4.31 o 
   5   4  16      155.20      153.09      4.21 o 
   6   4  16       30.37       27.21      2.10 o 
   7   4  16       16.90        9.39      2.37 o 
   8   4  16       16.69       18.91      3.69 o 
  -8   5  16       23.18       24.50      7.61 o 
  -7   5  16       19.31       12.35      5.54 o 
  -6   5  16       31.12       23.53     11.96 o 
  -5   5  16       43.76       38.64      2.29 o 
  -4   5  16      121.15      105.35      3.54 o 
  -3   5  16      147.15      136.68      3.56 o 
  -2   5  16       27.01       24.56      1.73 o 
  -1   5  16      431.22      428.75      7.55 o 
   0   5  16       25.62       28.15      2.07 o 
   1   5  16      430.71      417.41      8.23 o 
   2   5  16       26.83       27.49      1.50 o 
   3   5  16      151.99      140.92      3.44 o 
   4   5  16      120.57      111.13      4.73 o 
   5   5  16       42.63       36.16      2.55 o 
   6   5  16       32.69       27.51      2.79 o 
   7   5  16       20.06       17.53      3.23 o 
   8   5  16       22.07       19.38      4.15 o 
  -7   6  16       31.58       22.88      6.69 o 
  -6   6  16       25.04       19.17      5.31 o 
  -5   6  16      122.33      120.01      6.14 o 
  -4   6  16       78.35       72.82      3.40 o 
  -3   6  16      130.47      132.50      4.14 o 
  -2   6  16       18.95       14.69      1.81 o 
  -1   6  16      538.30      561.09      9.22 o 
   0   6  16      797.05      856.59     14.68 o 
   1   6  16      535.76      557.15      9.42 o 
   2   6  16       18.09       17.17      3.43 o 
   3   6  16      128.87      133.64      3.73 o 
   4   6  16       81.89       77.81      3.14 o 
   5   6  16      125.91      122.41     13.38 o 
   6   6  16       24.96       23.48      6.92 o 
   7   6  16       31.68       24.45      4.61 o 
  -7   7  16       18.80        7.38     10.15 o 
  -6   7  16       91.66       93.85      5.84 o 
  -5   7  16       76.42       71.89      4.72 o 
  -4   7  16       65.07       65.93      4.87 o 
  -3   7  16       41.09       39.46      3.87 o 
  -2   7  16       33.16       28.31      3.66 o 
  -1   7  16       16.24       10.81      1.66 o 
   0   7  16        4.95        5.62      1.20 o 
   1   7  16       14.33       15.29      1.68 o 
   2   7  16       32.81       29.01      2.05 o 
   3   7  16       41.20       41.82      4.33 o 
   4   7  16       64.40       71.22      5.48 o 
   5   7  16       76.66       76.99      4.68 o 
   6   7  16       90.32       83.96      6.46 o 
   7   7  16       17.65       23.07      7.84 o 
  -6   8  16       83.83       74.92      6.19 o 
  -5   8  16       75.62       78.86     14.07 o 
  -4   8  16       53.74       46.78      4.33 o 
  -3   8  16       25.20       26.08      4.39 o 
  -2   8  16      163.53      155.24      7.78 o 
  -1   8  16       38.80       35.89      2.16 o 
   0   8  16       22.67       18.43      2.23 o 
   1   8  16       40.00       38.81      3.40 o 
   2   8  16      162.96      149.92      4.86 o 
   3   8  16       23.19       15.58      2.20 o 
   4   8  16       51.15       48.21      3.95 o 
   5   8  16       73.69       70.48      5.45 o 
   6   8  16       84.64       94.11      9.69 o 
  -5   9  16       11.58       19.43      4.26 o 
  -4   9  16       92.72      100.10      6.56 o 
  -3   9  16       29.82       32.66      5.31 o 
  -2   9  16       43.17       36.32      6.66 o 
  -1   9  16      103.14       94.82      4.64 o 
   0   9  16       28.58       22.65      3.23 o 
   1   9  16      104.08      108.48      8.12 o 
   2   9  16       43.39       37.70      3.52 o 
   3   9  16       29.01       33.28      3.69 o 
   4   9  16       93.48       96.03      7.16 o 
   5   9  16       11.71       12.92      4.61 o 
  -3  10  16        2.97       -3.40      3.40 o 
  -2  10  16       26.87       28.05      4.45 o 
  -1  10  16        1.45       -3.47      6.46 o 
   0  10  16        4.82       -0.31      2.93 o 
   1  10  16        1.30        2.15      2.67 o 
   2  10  16       26.12       26.17      5.95 o 
   3  10  16        3.25       -2.29      3.34 o 
   1   0  17       33.22       37.44      5.07 o 
   2   0  17      306.32      319.66     20.07 o 
   3   0  17      720.91      710.09     13.77 o 
   4   0  17       68.65       54.51      6.94 o 
   5   0  17        9.72        9.41      1.93 o 
   6   0  17       81.71       83.10      4.69 o 
   7   0  17       93.31      103.95      4.45 o 
   8   0  17        7.86        7.43      2.54 o 
  -8   1  17       22.24       25.10      3.30 o 
  -7   1  17       19.40       20.85      2.89 o 
  -6   1  17       37.78       38.04      2.78 o 
  -5   1  17       37.11       38.32      2.24 o 
  -4   1  17      243.58      226.83      5.23 o 
  -3   1  17     1743.73     1738.65     32.38 o 
  -2   1  17      186.39      193.69      6.00 o 
  -1   1  17      117.31      116.80      4.15 o 
   0   1  17      356.52      331.36      5.93 o 
   1   1  17      115.84      121.50      3.87 o 
   2   1  17      200.16      204.65      7.18 o 
   3   1  17     1770.30     1789.81     30.41 o 
   4   1  17      240.91      226.55      7.06 o 
   5   1  17       36.57       40.85      3.97 o 
   6   1  17       36.62       32.06      1.67 o 
   7   1  17       19.13       18.50      6.00 o 
   8   1  17       23.93       28.65      4.15 o 
  -8   2  17       59.09       58.64      4.18 o 
  -7   2  17       26.88       18.04      3.03 o 
  -6   2  17       49.55       53.65      3.06 o 
  -5   2  17      132.99      111.53      4.00 o 
  -4   2  17      323.68      314.95      7.00 o 
  -3   2  17      399.32      402.20      9.86 o 
  -2   2  17       78.11       82.17      3.58 o 
  -1   2  17      344.09      344.21      7.98 o 
   0   2  17       53.66       50.94      4.06 o 
   1   2  17      334.66      326.17      7.17 o 
   2   2  17       71.50       79.62      3.63 o 
   3   2  17      394.34      400.29      8.86 o 
   4   2  17      312.79      309.81     11.37 o 
   5   2  17      129.10      101.68      3.43 o 
   6   2  17       53.68       55.77      2.27 o 
   7   2  17       27.03       23.67      2.23 o 
   8   2  17       58.40       58.75      4.86 o 
  -8   3  17       40.66       37.83      6.46 o 
  -7   3  17        1.61        1.58      2.02 o 
  -6   3  17       85.23       83.14      8.57 o 
  -5   3  17       20.16       16.20      2.19 o 
  -4   3  17      210.68      215.11      5.22 o 
  -3   3  17       78.04       67.26      2.80 o 
  -2   3  17      223.21      214.97      5.99 o 
  -1   3  17      306.82      301.96     10.52 o 
   0   3  17      601.63      607.20     12.70 o 
   1   3  17      302.57      314.44      7.44 o 
   2   3  17      213.86      206.26      5.54 o 
   3   3  17       79.62       70.67      4.37 o 
   4   3  17      213.49      218.32     10.19 o 
   5   3  17       18.89       13.77      4.58 o 
   6   3  17       86.68       90.68      3.26 o 
   7   3  17        1.43        0.65      2.30 o 
   8   3  17       40.59       50.23      8.77 o 
  -8   4  17       34.44       39.07      6.46 o 
  -7   4  17        1.49        2.92      6.00 o 
  -6   4  17       51.92       55.56      3.39 o 
  -5   4  17      130.64      123.88      5.99 o 
  -4   4  17      456.31      469.84      9.45 o 
  -3   4  17      218.52      214.17      9.19 o 
  -2   4  17       53.76       52.91      2.17 o 
  -1   4  17      116.18      125.49      3.34 o 
   0   4  17      743.87      754.10     15.13 o 
   1   4  17      121.87      128.75      3.52 o 
   2   4  17       58.00       62.42      2.09 o 
   3   4  17      223.81      223.92      6.89 o 
   4   4  17      447.96      460.69     18.44 o 
   5   4  17      129.95      127.81      3.44 o 
   6   4  17       49.46       50.65      2.98 o 
   7   4  17        1.20       -0.92      2.31 o 
   8   4  17       34.22       39.67      6.00 o 
  -7   5  17       13.91       15.73      5.24 o 
  -6   5  17        0.02        2.57      3.32 o 
  -5   5  17       59.74       49.03      2.72 o 
  -4   5  17       21.84       17.12      2.21 o 
  -3   5  17       13.95       21.76      2.20 o 
  -2   5  17      219.54      212.22      5.38 o 
  -1   5  17      674.42      647.93     20.18 o 
   0   5  17       13.98       16.12      1.96 o 
   1   5  17      679.74      673.47     12.85 o 
   2   5  17      229.05      249.51      4.98 o 
   3   5  17       13.68       17.75      1.62 o 
   4   5  17       20.63       20.36      4.06 o 
   5   5  17       59.01       53.54      4.03 o 
   6   5  17        0.06       -2.31      2.31 o 
   7   5  17       13.94       10.15      3.69 o 
  -7   6  17       87.86       76.20     24.91 o 
  -6   6  17      155.50      150.98      9.43 o 
  -5   6  17       71.90       82.87      5.22 o 
  -4   6  17       37.31       32.50      3.00 o 
  -3   6  17      259.90      239.42     12.59 o 
  -2   6  17       11.49       12.65      2.46 o 
  -1   6  17      109.44      111.67      5.19 o 
   0   6  17       39.18       34.53      2.91 o 
   1   6  17      105.12      109.96      4.86 o 
   2   6  17       12.07       13.48      1.58 o 
   3   6  17      254.94      256.61      5.98 o 
   4   6  17       35.41       37.70      2.33 o 
   5   6  17       75.01       82.89      4.09 o 
   6   6  17      155.39      169.31      7.84 o 
   7   6  17       89.36       97.34      7.38 o 
  -6   7  17       34.77       38.63     11.07 o 
  -5   7  17       33.39       26.42      3.54 o 
  -4   7  17       41.91       39.41      4.26 o 
  -3   7  17       29.01       32.88      2.51 o 
  -2   7  17      144.56      135.69      3.68 o 
  -1   7  17       19.96       17.10      1.67 o 
   0   7  17       28.34       32.72      2.98 o 
   1   7  17       21.23       15.20      2.20 o 
   2   7  17      139.89      132.73      5.19 o 
   3   7  17       27.56       29.86      2.36 o 
   4   7  17       42.82       46.32      3.66 o 
   5   7  17       33.37       30.18      8.07 o 
   6   7  17       35.00       33.22      4.61 o 
  -5   8  17       40.28       38.04      4.86 o 
  -4   8  17       12.96        7.77      3.91 o 
  -3   8  17      112.07      117.44      6.77 o 
  -2   8  17      248.48      253.82     10.31 o 
  -1   8  17       84.96       69.52      3.22 o 
   0   8  17        2.74       -0.07      1.37 o 
   1   8  17       84.78       75.05      3.53 o 
   2   8  17      251.54      256.89      8.39 o 
   3   8  17      115.74      126.93      6.02 o 
   4   8  17       11.79       13.06      2.82 o 
   5   8  17       38.54       45.17     29.29 o 
  -4   9  17        0.40        5.11      6.46 o 
  -3   9  17       27.76       21.07      5.07 o 
  -2   9  17      172.97      212.89      9.31 o 
  -1   9  17      113.25      117.24      5.76 o 
   0   9  17       30.10       22.69      2.79 o 
   1   9  17      109.20      101.01      4.89 o 
   2   9  17      171.52      184.14      7.59 o 
   3   9  17       27.29       23.02      3.67 o 
   4   9  17        0.28        0.79      3.43 o 
  -2  10  17        7.52        5.70      5.54 o 
  -1  10  17       55.11       54.19      5.27 o 
   0  10  17        0.04        4.36      5.07 o 
   1  10  17       55.44       57.13      5.52 o 
   2  10  17        7.20        2.97      4.08 o 
   0   0  18       65.16       67.02      8.07 o 
   1   0  18      151.45      150.43      4.72 o 
   2   0  18      745.46      814.52     27.90 o 
   3   0  18        1.65        4.35      1.76 o 
   4   0  18       14.15       12.00      3.59 o 
   5   0  18       56.18       55.00      5.79 o 
   6   0  18       12.04        8.52      1.77 o 
   7   0  18       32.71       33.98      3.49 o 
   8   0  18        0.85        0.65      2.30 o 
  -8   1  18        8.44        4.91      2.43 o 
  -7   1  18       22.99       15.62      6.92 o 
  -6   1  18       68.06       71.06      3.59 o 
  -5   1  18        6.16        6.64      1.49 o 
  -4   1  18       13.23       16.94      3.56 o 
  -3   1  18      415.75      397.19     13.48 o 
  -2   1  18       41.12       45.81      2.30 o 
  -1   1  18      429.51      432.78      8.80 o 
   0   1  18      143.80      145.78      3.58 o 
   1   1  18      419.50      407.21     11.49 o 
   2   1  18       45.88       40.58      2.73 o 
   3   1  18      408.12      430.22      9.58 o 
   4   1  18       12.93       13.37      1.96 o 
   5   1  18        6.05        6.45      1.20 o 
   6   1  18       67.12       65.70      2.78 o 
   7   1  18       23.02       25.22      3.21 o 
   8   1  18        8.38        3.76      3.21 o 
  -8   2  18       83.12       96.17      7.01 o 
  -7   2  18       31.42       36.12      3.32 o 
  -6   2  18       48.90       42.61      2.95 o 
  -5   2  18      110.02      103.09      3.76 o 
  -4   2  18       78.01       71.85      2.94 o 
  -3   2  18      606.72      578.66     12.11 o 
  -2   2  18      218.73      217.55      5.36 o 
  -1   2  18       67.26       65.43      3.66 o 
   0   2  18      260.79      279.25     10.45 o 
   1   2  18       65.73       67.95      7.10 o 
   2   2  18      215.62      208.51      4.50 o 
   3   2  18      604.87      602.78     11.79 o 
   4   2  18       78.14       70.16      5.01 o 
   5   2  18      106.06      104.66      8.68 o 
   6   2  18       51.39       49.52      3.46 o 
   7   2  18       31.86       26.17      3.32 o 
   8   2  18       80.80       94.24      6.49 o 
  -8   3  18       12.44       15.22      6.46 o 
  -7   3  18        0.25        0.40      2.02 o 
  -6   3  18       19.24       14.83      7.52 o 
  -5   3  18        2.41       -0.13      3.17 o 
  -4   3  18      130.92      145.59      4.27 o 
  -3   3  18      220.36      215.67      5.18 o 
  -2   3  18      529.40      541.40     11.22 o 
  -1   3  18      661.41      640.86     13.85 o 
   0   3  18       44.98       47.03      2.15 o 
   1   3  18      660.06      647.82     22.53 o 
   2   3  18      520.68      554.16     12.64 o 
   3   3  18      227.34      224.26     12.82 o 
   4   3  18      134.64      145.27      4.97 o 
   5   3  18        2.37       -0.78      4.86 o 
   6   3  18       19.10       15.45      4.84 o 
   7   3  18        0.27       -0.20      3.69 o 
   8   3  18       12.74       13.84      5.07 o 
  -7   4  18       56.47       60.98      6.68 o 
  -6   4  18       13.59       13.39      1.99 o 
  -5   4  18      108.79      101.59      4.86 o 
  -4   4  18       16.09       18.70      2.13 o 
  -3   4  18        7.35        5.03      1.78 o 
  -2   4  18       20.64       16.63      2.27 o 
  -1   4  18       20.72       18.27      1.62 o 
   0   4  18       61.57       70.08      3.53 o 
   1   4  18       21.90       22.24      1.32 o 
   2   4  18       22.16       17.79      2.33 o 
   3   4  18        6.46        6.66      1.79 o 
   4   4  18       16.41       13.10      2.57 o 
   5   4  18      112.40      107.08     16.15 o 
   6   4  18       12.08       12.34      3.06 o 
   7   4  18       55.25       56.28      6.46 o 
  -7   5  18        7.52        7.25      4.86 o 
  -6   5  18       46.00       44.53      5.54 o 
  -5   5  18       49.82       48.28      5.75 o 
  -4   5  18      196.58      191.66      5.42 o 
  -3   5  18      135.38      135.96      3.77 o 
  -2   5  18       64.43       66.91      3.09 o 
  -1   5  18       39.31       34.37      3.00 o 
   0   5  18      147.21      157.18      5.79 o 
   1   5  18       42.19       35.21      2.80 o 
   2   5  18       60.76       60.33      2.45 o 
   3   5  18      139.41      140.01     12.65 o 
   4   5  18      191.97      190.12      5.53 o 
   5   5  18       50.33       49.66      3.82 o 
   6   5  18       44.71       35.35      3.50 o 
   7   5  18        7.24       11.07      4.61 o 
  -7   6  18       36.54       27.91      5.32 o 
  -6   6  18       82.85       83.58      6.31 o 
  -5   6  18       27.84       45.44      5.19 o 
  -4   6  18       27.34       19.58      3.46 o 
  -3   6  18       22.28       20.66      2.20 o 
  -2   6  18       67.50       65.02      3.60 o 
  -1   6  18      157.72      159.51      4.42 o 
   0   6  18       48.74       54.79      2.47 o 
   1   6  18      157.18      159.54      4.18 o 
   2   6  18       71.43       76.34      4.86 o 
   3   6  18       22.37       24.86      2.41 o 
   4   6  18       26.35       17.32      2.77 o 
   5   6  18       26.67       21.76      5.77 o 
   6   6  18       84.00       85.23     10.61 o 
  -6   7  18       77.55       81.17      6.70 o 
  -5   7  18       70.62       58.43      4.99 o 
  -4   7  18      112.98      130.56      8.77 o 
  -3   7  18      181.16      195.65      8.39 o 
  -2   7  18       61.36       63.94      7.19 o 
  -1   7  18       36.66       37.41      2.14 o 
   0   7  18       76.66       67.91      2.64 o 
   1   7  18       35.21       33.90      2.93 o 
   2   7  18       64.67       56.11      2.89 o 
   3   7  18      182.22      179.70     13.45 o 
   4   7  18      112.61      112.76      6.15 o 
   5   7  18       71.11       61.06      5.31 o 
   6   7  18       76.52       71.51      6.92 o 
  -5   8  18       45.94       50.57      5.58 o 
  -4   8  18       45.87       47.03      5.16 o 
  -3   8  18       74.64       68.83      5.32 o 
  -2   8  18       15.11        9.78      3.21 o 
  -1   8  18       15.44       14.21      2.83 o 
   0   8  18      112.04      117.11      4.56 o 
   1   8  18       17.07       17.53      2.20 o 
   2   8  18       16.77       11.90      2.66 o 
   3   8  18       76.43       75.66      4.91 o 
   4   8  18       47.35       55.03      5.06 o 
   5   8  18       44.80       38.88      4.99 o 
  -4   9  18       10.92        5.58      3.79 o 
  -3   9  18       57.50       58.81      5.52 o 
  -2   9  18       19.19       22.59      3.84 o 
  -1   9  18       29.56       37.15      6.23 o 
   0   9  18        0.89        1.77      2.61 o 
   1   9  18       29.12       29.00      7.52 o 
   2   9  18       18.28       14.94      5.07 o 
   3   9  18       57.43       51.15      7.15 o 
   4   9  18       11.71        7.87      4.91 o 
  -1  10  18       37.62       37.92      7.61 o 
   0  10  18       24.74       29.57      7.61 o 
   1  10  18       38.38       38.03      4.99 o 
   1   0  19     2471.05     2464.14     43.03 o 
   2   0  19       91.51       98.13      6.38 o 
   3   0  19       71.21       80.09      3.38 o 
   4   0  19       66.01       47.66      2.97 o 
   5   0  19       12.63       14.29      2.30 o 
   6   0  19       29.13       30.11      3.66 o 
   7   0  19       35.27       31.81      3.54 o 
   8   0  19        7.22        2.46      3.69 o 
  -8   1  19       10.91        9.19      4.38 o 
  -7   1  19        6.33        6.18      2.30 o 
  -6   1  19       56.06       50.48      3.84 o 
  -5   1  19      248.99      243.08      7.38 o 
  -4   1  19       48.65       36.19      2.58 o 
  -3   1  19      247.27      242.44      6.40 o 
  -2   1  19       94.06       86.07      3.10 o 
  -1   1  19      386.73      392.45      8.41 o 
   0   1  19      144.29      155.58      4.49 o 
   1   1  19      377.95      381.19      6.98 o 
   2   1  19       94.30       91.07      4.50 o 
   3   1  19      236.60      231.41      6.92 o 
   4   1  19       49.19       40.73      4.75 o 
   5   1  19      249.58      280.72     16.26 o 
   6   1  19       54.93       56.42      5.07 o 
   7   1  19        5.74        4.64      2.43 o 
   8   1  19       10.88       15.86      3.75 o 
  -8   2  19       25.78       21.68      6.92 o 
  -7   2  19       16.71       18.37      3.14 o 
  -6   2  19        2.89        4.51      1.96 o 
  -5   2  19      225.46      214.53      9.25 o 
  -4   2  19       17.20       18.09      3.18 o 
  -3   2  19      136.81      123.14      4.79 o 
  -2   2  19      113.15      117.94      8.66 o 
  -1   2  19      645.20      661.57     13.32 o 
   0   2  19      103.00      102.89      3.62 o 
   1   2  19      675.03      691.76     13.14 o 
   2   2  19      112.00      117.03      6.89 o 
   3   2  19      141.62      135.70      3.38 o 
   4   2  19       17.13       18.27      2.35 o 
   5   2  19      227.50      233.31      6.45 o 
   6   2  19        2.72        3.23      2.30 o 
   7   2  19       14.84       22.86      3.59 o 
   8   2  19       25.36       28.22      9.23 o 
  -7   3  19       10.22       14.87      3.41 o 
  -6   3  19        8.47        7.84      2.30 o 
  -5   3  19      109.46      114.59      4.56 o 
  -4   3  19       35.15       23.80      2.20 o 
  -3   3  19       96.15       88.89      3.27 o 
  -2   3  19      108.34      105.11      4.77 o 
  -1   3  19      330.28      336.34      6.95 o 
   0   3  19     1166.09     1212.26     27.47 o 
   1   3  19      332.75      332.56      6.86 o 
   2   3  19      108.97      122.40      7.21 o 
   3   3  19      105.18       98.89      4.50 o 
   4   3  19       36.01       25.81      2.15 o 
   5   3  19      112.43      124.59      8.05 o 
   6   3  19        8.97        8.43      2.31 o 
   7   3  19       10.36        5.01      5.31 o 
  -7   4  19       97.74       94.35      8.53 o 
  -6   4  19       64.64       72.24     12.33 o 
  -5   4  19       43.47       44.68      5.39 o 
  -4   4  19       15.93       15.39      2.22 o 
  -3   4  19      360.56      372.74      7.67 o 
  -2   4  19       67.18       58.50      2.64 o 
  -1   4  19      226.54      237.49      7.43 o 
   0   4  19       83.96       92.99      3.99 o 
   1   4  19      223.18      236.67      9.24 o 
   2   4  19       66.64       57.73      4.23 o 
   3   4  19      353.28      361.62     11.51 o 
   4   4  19       15.75       10.95      2.12 o 
   5   4  19       42.12       37.65      3.46 o 
   6   4  19       64.96       69.69      4.64 o 
   7   4  19      100.49      101.49      8.30 o 
  -7   5  19       13.29        9.08      5.27 o 
  -6   5  19        1.24        5.65      3.94 o 
  -5   5  19      146.26      131.11      9.83 o 
  -4   5  19       31.87       28.93      2.37 o 
  -3   5  19      527.26      529.38     10.18 o 
  -2   5  19      440.15      419.64     10.20 o 
  -1   5  19       73.25       69.16      4.26 o 
   0   5  19      260.95      267.52      6.06 o 
   1   5  19       75.81       78.55      2.78 o 
   2   5  19      432.81      423.27      8.53 o 
   3   5  19      520.77      569.16     16.72 o 
   4   5  19       30.27       27.34      2.53 o 
   5   5  19      142.95      146.15     19.15 o 
   6   5  19        1.07       -2.42      3.06 o 
   7   5  19       14.22       11.53      4.61 o 
  -6   6  19       31.29       35.12      5.22 o 
  -5   6  19        4.55        5.07      2.94 o 
  -4   6  19       68.10       55.42      3.46 o 
  -3   6  19       32.59       25.12      2.72 o 
  -2   6  19       46.94       43.15      2.86 o 
  -1   6  19      125.08      124.11      4.40 o 
   0   6  19        3.29        2.01      2.46 o 
   1   6  19      121.01      128.22      4.80 o 
   2   6  19       47.61       49.67      3.26 o 
   3   6  19       32.55       28.32      2.60 o 
   4   6  19       68.39       65.44      4.64 o 
   5   6  19        4.41        9.52      3.09 o 
   6   6  19       29.91       30.91      6.00 o 
  -5   7  19        8.11        5.80      4.61 o 
  -4   7  19       77.76       71.73      9.46 o 
  -3   7  19       23.07       16.57      2.91 o 
  -2   7  19        8.49        5.84      2.10 o 
  -1   7  19       55.62       46.29      2.48 o 
   0   7  19       50.75       58.23      2.56 o 
   1   7  19       57.31       53.53      3.13 o 
   2   7  19        7.73        5.20      2.06 o 
   3   7  19       25.01       21.63      3.46 o 
   4   7  19       77.27       74.96      5.47 o 
   5   7  19        7.90        7.32      3.09 o 
  -4   8  19        4.58       -1.13      3.21 o 
  -3   8  19       41.88       34.94      5.07 o 
  -2   8  19       22.20       15.69      3.74 o 
  -1   8  19       40.95       41.99      3.69 o 
   0   8  19      190.23      172.21      5.91 o 
   1   8  19       42.64       44.82      7.63 o 
   2   8  19       21.00       24.84      3.20 o 
   3   8  19       43.53       44.73      4.67 o 
   4   8  19        4.67        9.23      4.54 o 
  -3   9  19        7.95        6.61      6.69 o 
  -2   9  19       18.25       12.24      3.66 o 
  -1   9  19       14.61       14.88      3.92 o 
   0   9  19      140.04      148.39      6.88 o 
   1   9  19       14.08       12.57      3.41 o 
   2   9  19       19.69       11.40      9.00 o 
   3   9  19        8.28       10.72      4.52 o 
   0   0  20     3162.09     3397.56     61.82 o 
   1   0  20      505.60      573.04     12.79 o 
   2   0  20        2.87       -0.71      2.10 o 
   3   0  20       21.70       20.17      3.12 o 
   4   0  20      163.36      148.94      7.16 o 
   5   0  20       87.68       82.69      4.42 o 
   6   0  20        9.42        6.30      2.43 o 
   7   0  20        0.44       -0.51      2.88 o 
   8   0  20      279.72      317.87     14.53 o 
  -7   1  20        0.00       -0.40      2.55 o 
  -6   1  20       93.07       95.96      5.43 o 
  -5   1  20       55.27       42.77      5.31 o 
  -4   1  20      208.01      200.19      5.98 o 
  -3   1  20      147.98      142.70      4.66 o 
  -2   1  20       19.89       20.70      1.86 o 
  -1   1  20      521.67      548.53     10.94 o 
   0   1  20      176.79      191.97      6.41 o 
   1   1  20      532.40      570.23     13.15 o 
   2   1  20       19.37       19.14      2.66 o 
   3   1  20      147.92      162.35      6.42 o 
   4   1  20      213.33      210.47      6.76 o 
   5   1  20       57.39       59.47      9.99 o 
   6   1  20       89.95       97.24      6.23 o 
   7   1  20        0.01        2.82      3.46 o 
  -7   2  20        3.69        3.69      3.46 o 
  -6   2  20       45.93       45.14      3.75 o 
  -5   2  20       71.57       67.24      3.99 o 
  -4   2  20       37.29       31.04      2.51 o 
  -3   2  20      154.86      133.57      5.71 o 
  -2   2  20      686.75      696.42     12.42 o 
  -1   2  20      984.67      973.82     29.30 o 
   0   2  20      315.36      339.02      6.22 o 
   1   2  20      992.02     1051.58     18.72 o 
   2   2  20      682.03      710.90     13.66 o 
   3   2  20      149.53      124.18      3.00 o 
   4   2  20       38.06       36.99      1.43 o 
   5   2  20       71.47       56.23      3.75 o 
   6   2  20       47.48       47.35      4.24 o 
   7   2  20        3.53        4.72      3.41 o 
  -7   3  20       95.42      118.56     10.15 o 
  -6   3  20      212.64      224.52      8.04 o 
  -5   3  20       54.40       64.30      6.37 o 
  -4   3  20       11.40        5.15      1.55 o 
  -3   3  20      119.29      100.12      4.13 o 
  -2   3  20      288.08      268.46      6.86 o 
  -1   3  20      129.52      127.62      7.66 o 
   0   3  20       27.04       26.32      3.72 o 
   1   3  20      125.18      121.54      6.37 o 
   2   3  20      277.35      257.13      9.69 o 
   3   3  20      116.77      105.66     14.25 o 
   4   3  20       10.49        6.44      2.29 o 
   5   3  20       53.74       54.32      6.69 o 
   6   3  20      211.97      217.57     10.91 o 
   7   3  20       96.52       98.26      8.77 o 
  -7   4  20        9.68        8.93     12.46 o 
  -6   4  20       12.91       12.52      5.31 o 
  -5   4  20       39.62       33.68      3.15 o 
  -4   4  20       27.13       24.22      4.39 o 
  -3   4  20       87.71       80.98      4.00 o 
  -2   4  20       35.53       32.76      2.50 o 
  -1   4  20      144.27      137.11      4.35 o 
   0   4  20        6.00        7.98      1.90 o 
   1   4  20      147.87      135.11      8.28 o 
   2   4  20       36.93       39.92      2.47 o 
   3   4  20       91.39       89.58     10.67 o 
   4   4  20       26.17       30.42      4.02 o 
   5   4  20       40.74       30.26      3.05 o 
   6   4  20       12.53       13.42      4.76 o 
   7   4  20        9.59        6.46      4.15 o 
  -6   5  20       19.19       15.22      4.26 o 
  -5   5  20       82.84       97.52      6.43 o 
  -4   5  20       66.94       73.16      3.65 o 
  -3   5  20       41.73       36.01      3.53 o 
  -2   5  20       28.70       22.94      2.03 o 
  -1   5  20       33.37       35.83      3.46 o 
   0   5  20       46.27       50.77      2.64 o 
   1   5  20       35.50       34.13      2.00 o 
   2   5  20       26.60       19.06      4.97 o 
   3   5  20       43.77       42.96      3.17 o 
   4   5  20       66.98       67.90      9.70 o 
   5   5  20       83.98       92.67      4.76 o 
   6   5  20       17.30       21.22      5.54 o 
  -6   6  20       38.09       47.33      5.65 o 
  -5   6  20        3.57        5.69      3.41 o 
  -4   6  20       45.56       39.14      6.00 o 
  -3   6  20      135.09      132.43      7.92 o 
  -2   6  20       45.41       44.14      5.26 o 
  -1   6  20      158.86      154.79      5.20 o 
   0   6  20      412.49      425.31      8.92 o 
   1   6  20      156.20      156.08      4.20 o 
   2   6  20       44.32       37.23      4.42 o 
   3   6  20      133.00      129.86      5.99 o 
   4   6  20       44.70       47.69      4.67 o 
   5   6  20        3.36        5.90      3.46 o 
   6   6  20       37.77       33.68      6.46 o 
  -5   7  20       23.91       24.28      4.43 o 
  -4   7  20      174.14      181.35     24.68 o 
  -3   7  20       75.06       64.61      6.92 o 
  -2   7  20      142.29      127.04      6.92 o 
  -1   7  20       14.51        9.05      3.40 o 
   0   7  20      200.99      188.20      6.06 o 
   1   7  20       14.10       11.36      2.54 o 
   2   7  20      144.87      148.18      7.24 o 
   3   7  20       73.25       69.61      5.40 o 
   4   7  20      179.00      181.35     15.22 o 
   5   7  20       22.93       17.69      4.45 o 
  -4   8  20       47.67       48.36      5.43 o 
  -3   8  20       16.70       15.62      4.18 o 
  -2   8  20       65.74       60.33     10.15 o 
  -1   8  20       94.49       96.18      5.36 o 
   0   8  20      157.13      173.48      7.12 o 
   1   8  20       96.70       92.20     15.21 o 
   2   8  20       67.47       64.83      5.64 o 
   3   8  20       15.97       10.93      4.15 o 
   4   8  20       48.50       53.29      9.00 o 
  -2   9  20       21.09       23.16      4.33 o 
  -1   9  20       48.64       51.97      6.69 o 
   0   9  20        3.47        0.46      4.33 o 
   1   9  20       49.66       53.52      6.46 o 
   2   9  20       20.54       16.80      7.38 o 
   1   0  21       17.86       17.90      4.26 o 
   2   0  21        1.36       -0.28      1.80 o 
   3   0  21       12.85       12.26      2.00 o 
   4   0  21       74.88       75.40      5.50 o 
   5   0  21        8.06        2.56      2.77 o 
   6   0  21       25.95       25.97      3.41 o 
   7   0  21        3.12        4.86      4.15 o 
  -7   1  21       30.93       31.02      3.99 o 
  -6   1  21       39.10       33.98      3.49 o 
  -5   1  21      129.09      126.39      5.76 o 
  -4   1  21       31.03       26.24      2.95 o 
  -3   1  21      142.14      124.99      4.31 o 
  -2   1  21      135.70      135.32      4.26 o 
  -1   1  21      120.33      127.21      4.86 o 
   0   1  21        9.94       12.64      3.26 o 
   1   1  21      120.37      132.67      9.09 o 
   2   1  21      131.78      132.15      8.00 o 
   3   1  21      138.09      118.98      5.15 o 
   4   1  21       31.26       26.70      2.70 o 
   5   1  21      126.82      143.75      8.07 o 
   6   1  21       36.68       29.85      3.54 o 
   7   1  21       29.24       28.91      6.46 o 
  -7   2  21       48.77       62.73      4.75 o 
  -6   2  21       40.29       40.53      3.87 o 
  -5   2  21        1.50        1.67      2.37 o 
  -4   2  21      120.37      109.95      4.86 o 
  -3   2  21      191.97      185.75      8.77 o 
  -2   2  21      120.13      127.50      5.48 o 
  -1   2  21      809.53      872.06     18.64 o 
   0   2  21      165.28      170.21      5.20 o 
   1   2  21      818.62      865.98     14.59 o 
   2   2  21      113.34      117.48      6.81 o 
   3   2  21      187.50      185.72      6.48 o 
   4   2  21      117.56      124.62      6.10 o 
   5   2  21        1.60        0.00      4.15 o 
   6   2  21       41.20       44.40      6.23 o 
   7   2  21       50.04       64.84      5.37 o 
  -7   3  21        7.45        8.71      5.29 o 
  -6   3  21       60.97       51.11      3.87 o 
  -5   3  21      146.15      156.23      7.19 o 
  -4   3  21       36.89       33.65      2.91 o 
  -3   3  21       49.24       53.71      3.85 o 
  -2   3  21       52.36       49.89      2.74 o 
  -1   3  21       40.23       44.21      2.46 o 
   0   3  21     1211.76     1321.53     39.64 o 
   1   3  21       40.87       43.07      2.23 o 
   2   3  21       55.24       59.88      2.50 o 
   3   3  21       52.50       58.87      2.85 o 
   4   3  21       36.52       34.78      2.50 o 
   5   3  21      143.05      150.16      8.72 o 
   6   3  21       60.63       56.63      5.64 o 
   7   3  21        8.05        3.23      4.15 o 
  -6   4  21      155.20      181.48     24.68 o 
  -5   4  21       24.66       24.57      2.98 o 
  -4   4  21       27.39       28.54      2.87 o 
  -3   4  21       41.47       34.26      2.64 o 
  -2   4  21       97.04      100.76      5.37 o 
  -1   4  21       63.60       62.32      4.61 o 
   0   4  21      269.19      260.51      6.33 o 
   1   4  21       59.90       55.04      3.07 o 
   2   4  21       95.27      101.26      5.60 o 
   3   4  21       39.77       34.32      3.07 o 
   4   4  21       26.25       29.39      4.86 o 
   5   4  21       25.41       18.53      6.00 o 
   6   4  21      155.74      168.39     11.53 o 
  -6   5  21       31.69       28.46      5.87 o 
  -5   5  21       40.86       32.45      4.99 o 
  -4   5  21       48.63       51.13      3.19 o 
  -3   5  21       57.68       63.61      3.65 o 
  -2   5  21       60.42       57.96      3.29 o 
  -1   5  21      210.37      204.60      6.38 o 
   0   5  21       23.91       22.24      2.26 o 
   1   5  21      209.82      199.55      8.39 o 
   2   5  21       64.32       69.56      5.03 o 
   3   5  21       57.99       52.12      4.32 o 
   4   5  21       47.73       42.51      5.45 o 
   5   5  21       43.66       37.43      5.80 o 
   6   5  21       32.22       26.76      5.54 o 
  -5   6  21      131.32      139.96      7.15 o 
  -4   6  21       49.87       52.17      4.72 o 
  -3   6  21        4.31        6.90      2.32 o 
  -2   6  21       37.15       31.96      2.83 o 
  -1   6  21      318.61      319.36      8.56 o 
   0   6  21       12.50        9.35      2.03 o 
   1   6  21      319.83      331.79     10.32 o 
   2   6  21       35.85       38.73      5.07 o 
   3   6  21        5.12       14.57      5.07 o 
   4   6  21       51.02       61.57      5.06 o 
   5   6  21      132.06      125.30      8.94 o 
  -4   7  21      151.57      165.95     12.46 o 
  -3   7  21       79.74       92.21      6.31 o 
  -2   7  21       15.04       12.40      2.42 o 
  -1   7  21        0.27       -1.31      2.42 o 
   0   7  21       13.99       12.25      2.16 o 
   1   7  21        0.14       -2.77      3.69 o 
   2   7  21       14.74       15.19      8.07 o 
   3   7  21       79.04       87.81      6.10 o 
   4   7  21      153.02      148.73      8.21 o 
  -3   8  21        3.49        7.91      6.69 o 
  -2   8  21        7.57        4.37      3.09 o 
  -1   8  21        3.64        0.49      3.10 o 
   0   8  21      205.16      220.44     10.03 o 
   1   8  21        4.31        5.17      3.92 o 
   2   8  21        7.54        2.80     12.69 o 
   3   8  21        2.84        7.23      6.46 o 
  -1   9  21       24.36       19.84      5.54 o 
   0   9  21       23.73       34.60      5.54 o 
   1   9  21       22.92       16.74      3.98 o 
   0   0  22      210.62      259.90     11.99 o 
   1   0  22       83.40       90.11      4.10 o 
   2   0  22       47.73       40.76      2.98 o 
   3   0  22       80.87      104.59      6.17 o 
   4   0  22       50.26       46.97      5.67 o 
   5   0  22      244.70      264.19     14.99 o 
   6   0  22       11.99       12.13      6.46 o 
   7   0  22        6.77       10.50      3.14 o 
  -7   1  22       30.69       25.60      7.38 o 
  -6   1  22       90.01      115.75      6.17 o 
  -5   1  22        4.07        7.50      2.43 o 
  -4   1  22        7.80       13.11      2.39 o 
  -3   1  22       60.79       60.98      9.91 o 
  -2   1  22       55.80       49.95      2.80 o 
  -1   1  22      744.20      752.34     15.07 o 
   0   1  22      375.99      379.79      7.59 o 
   1   1  22      724.29      772.67     23.07 o 
   2   1  22       56.03       51.51      3.79 o 
   3   1  22       57.93       53.15      3.57 o 
   4   1  22        8.06        7.41      2.97 o 
   5   1  22        4.27        3.92      2.28 o 
   6   1  22       91.78      116.21      6.92 o 
   7   1  22       28.77       38.47      4.32 o 
  -7   2  22       22.72       25.30      7.15 o 
  -6   2  22       32.90       41.76      3.84 o 
  -5   2  22       31.29       30.70      3.33 o 
  -4   2  22       24.50       27.63      3.47 o 
  -3   2  22      272.85      269.78      7.61 o 
  -2   2  22        4.36        2.83      1.86 o 
  -1   2  22       47.40       53.49      4.00 o 
   0   2  22      200.08      214.58      6.02 o 
   1   2  22       44.79       55.03      4.16 o 
   2   2  22        4.45        0.08      2.32 o 
   3   2  22      272.62      272.28      8.85 o 
   4   2  22       23.76       23.48      4.25 o 
   5   2  22       29.14       22.35      3.75 o 
   6   2  22       32.21       39.72      5.52 o 
   7   2  22       21.83       27.22      6.00 o 
  -6   3  22       25.46       18.89      3.47 o 
  -5   3  22        5.30        2.16      2.17 o 
  -4   3  22        3.96        3.35      2.27 o 
  -3   3  22        3.87        4.85      1.94 o 
  -2   3  22       18.46       12.42      1.88 o 
  -1   3  22      164.94      157.79      6.05 o 
   0   3  22       20.21       24.36      3.02 o 
   1   3  22      165.59      158.92      4.40 o 
   2   3  22       18.64       12.08      2.59 o 
   3   3  22        3.47       11.96      8.30 o 
   4   3  22        4.15        6.15      3.32 o 
   5   3  22        5.63       -1.29      3.99 o 
   6   3  22       24.31       24.45      6.00 o 
  -6   4  22        2.25        8.88      9.69 o 
  -5   4  22       95.30      109.69      6.39 o 
  -4   4  22      140.62      140.61      7.48 o 
  -3   4  22      115.41      118.37      4.43 o 
  -2   4  22       63.12       52.79      2.85 o 
  -1   4  22        9.66        8.20      2.85 o 
   0   4  22        5.22        2.92      1.17 o 
   1   4  22       10.72        8.39      3.92 o 
   2   4  22       61.67       55.96      3.68 o 
   3   4  22      116.47      123.02      5.83 o 
   4   4  22      140.63      135.93      6.52 o 
   5   4  22       97.77      112.48     14.99 o 
   6   4  22        2.44        9.23      5.07 o 
  -5   5  22       92.89       97.76     11.76 o 
  -4   5  22      112.57       94.03      4.80 o 
  -3   5  22       44.64       34.27      2.83 o 
  -2   5  22       56.40       52.59      3.11 o 
  -1   5  22       87.73       87.12      3.93 o 
   0   5  22      229.68      229.00      9.09 o 
   1   5  22       87.60       95.29      4.67 o 
   2   5  22       54.66       61.64      5.31 o 
   3   5  22       44.30       36.32      4.13 o 
   4   5  22      113.36       97.68      7.47 o 
   5   5  22       92.57      104.86      8.12 o 
  -5   6  22       33.19       35.72      4.99 o 
  -4   6  22       45.93       46.79      4.72 o 
  -3   6  22        1.18        0.49      2.32 o 
  -2   6  22        0.25       -2.03      2.03 o 
  -1   6  22       21.70       23.08      4.67 o 
   0   6  22      180.31      175.25      6.10 o 
   1   6  22       22.74       16.32      5.54 o 
   2   6  22        0.16        0.79      3.01 o 
   3   6  22        1.09       -0.69      3.06 o 
   4   6  22       43.70       39.54      5.54 o 
   5   6  22       32.20       46.13      6.92 o 
  -4   7  22       10.17        6.36      4.52 o 
  -3   7  22       16.62       12.43      6.92 o 
  -2   7  22       46.28       39.17      3.73 o 
  -1   7  22        4.05       -2.98      2.98 o 
   0   7  22       28.37       32.52      5.31 o 
   1   7  22        3.08        4.31      3.49 o 
   2   7  22       46.61       49.57      4.99 o 
   3   7  22       15.53       14.80      5.07 o 
   4   7  22       10.11       19.61      4.91 o 
  -2   8  22       14.57       25.40      7.15 o 
  -1   8  22       59.72       61.22      6.29 o 
   0   8  22        5.83       10.76      5.77 o 
   1   8  22       60.52       66.75      6.15 o 
   2   8  22       15.67       23.66     13.84 o 
   1   0  23      349.55      382.30     10.32 o 
   2   0  23      181.61      194.74      6.55 o 
   3   0  23      156.55      182.68     10.38 o 
   4   0  23        3.45        5.85      2.15 o 
   5   0  23       34.61       30.72      3.91 o 
   6   0  23       76.74       78.05     12.46 o 
  -6   1  23      104.21      110.55      6.43 o 
  -5   1  23        3.54        1.29      2.30 o 
  -4   1  23       35.67       35.36      3.51 o 
  -3   1  23        2.46        1.40      1.77 o 
  -2   1  23       47.48       46.83      3.54 o 
  -1   1  23      454.65      497.64     12.04 o 
   0   1  23        2.73        9.37      3.84 o 
   1   1  23      452.50      485.90     16.34 o 
   2   1  23       43.70       53.73      6.14 o 
   3   1  23        2.86       -1.81      2.38 o 
   4   1  23       35.63       29.36      3.93 o 
   5   1  23        3.19        6.55      3.62 o 
   6   1  23      105.37      117.93      7.84 o 
  -6   2  23       19.29       16.52      3.41 o 
  -5   2  23       32.63       30.83      3.43 o 
  -4   2  23      286.30      286.94      8.14 o 
  -3   2  23       10.16        4.90      1.91 o 
  -2   2  23       19.15       16.70      2.20 o 
  -1   2  23       64.40       58.79      4.05 o 
   0   2  23       30.34       27.42      2.65 o 
   1   2  23       61.80       62.12      3.00 o 
   2   2  23       21.73       22.00      3.40 o 
   3   2  23       10.40        1.46      3.39 o 
   4   2  23      282.83      302.55     12.70 o 
   5   2  23       32.27       31.81     17.99 o 
   6   2  23       20.33       18.91      4.61 o 
  -6   3  23       28.67       24.05      6.19 o 
  -5   3  23        2.54        5.63      2.17 o 
  -4   3  23        8.77        8.71      5.34 o 
  -3   3  23       35.04       41.46      3.24 o 
  -2   3  23       10.14       17.61      2.15 o 
  -1   3  23      277.59      286.53     14.56 o 
   0   3  23      637.79      640.21     34.83 o 
   1   3  23      278.65      296.64     10.18 o 
   2   3  23        9.24        9.93      2.22 o 
   3   3  23       35.10       36.94      4.86 o 
   4   3  23        8.46        2.77     13.38 o 
   5   3  23        2.87        7.31      9.46 o 
   6   3  23       28.11       39.21      6.00 o 
  -5   4  23       51.46       51.76      6.39 o 
  -4   4  23       23.46       21.94      4.19 o 
  -3   4  23       34.49       24.56      2.37 o 
  -2   4  23       90.27       82.68      3.43 o 
  -1   4  23      111.43       97.65      4.13 o 
   0   4  23      105.06      110.29      5.16 o 
   1   4  23      108.79      103.76      8.30 o 
   2   4  23       89.23       77.99      5.09 o 
   3   4  23       34.49       32.26      5.03 o 
   4   4  23       24.68       29.87      6.69 o 
   5   4  23       53.12       77.97      8.30 o 
  -5   5  23       52.21       40.97      9.00 o 
  -4   5  23       81.52       87.70      4.85 o 
  -3   5  23       20.46       18.60      2.59 o 
  -2   5  23       50.00       50.75      3.32 o 
  -1   5  23        4.76        6.06      2.21 o 
   0   5  23      139.04      153.41     15.69 o 
   1   5  23        5.11        8.00      5.77 o 
   2   5  23       48.35       47.40      8.77 o 
   3   5  23       21.20       17.41      5.16 o 
   4   5  23       81.37       92.68      7.95 o 
   5   5  23       52.14       30.45      6.46 o 
  -4   6  23       33.20       49.81      8.07 o 
  -3   6  23       16.22        8.74      4.38 o 
  -2   6  23       26.11       27.16      3.38 o 
  -1   6  23       11.92       13.76      2.93 o 
   0   6  23        4.47        5.47      3.46 o 
   1   6  23       11.88        8.14      3.20 o 
   2   6  23       27.36       35.97      4.50 o 
   3   6  23       16.41       14.51      6.46 o 
   4   6  23       33.45       37.09      6.40 o 
  -3   7  23       33.43       38.93      7.84 o 
  -2   7  23      191.44      183.15     11.53 o 
  -1   7  23       56.06       48.58      5.27 o 
   0   7  23       19.84       22.01      5.07 o 
   1   7  23       55.00       45.45      5.16 o 
   2   7  23      195.08      193.21     10.13 o 
   3   7  23       34.63       35.21      5.72 o 
  -1   8  23        1.58       -3.51      4.61 o 
   0   8  23        3.48       -4.07      9.92 o 
   1   8  23        1.74       -4.45      5.29 o 
   0   0  24       71.69      126.07     10.42 o 
   1   0  24        7.60       16.30      9.17 o 
   2   0  24       41.79       41.88      3.91 o 
   3   0  24       55.95       57.48      5.17 o 
   4   0  24       23.19       16.72      3.32 o 
   5   0  24        2.77       -2.61      2.61 o 
   6   0  24      262.08      260.71     35.75 o 
  -6   1  24       13.06       13.94      3.26 o 
  -5   1  24        8.45        7.15      3.26 o 
  -4   1  24       88.10      105.08      7.64 o 
  -3   1  24       36.10       34.01      2.85 o 
  -2   1  24       41.32       38.67      5.20 o 
  -1   1  24       63.91       61.55      5.37 o 
   0   1  24        2.01        0.07      1.64 o 
   1   1  24       67.16       63.02      4.24 o 
   2   1  24       39.79       38.50      4.00 o 
   3   1  24       38.39       34.52      4.86 o 
   4   1  24       86.45       95.09     11.53 o 
   5   1  24        8.59        5.79      3.84 o 
   6   1  24       12.62        6.66      2.88 o 
  -6   2  24       63.25       64.59      5.24 o 
  -5   2  24       16.60       16.96      6.28 o 
  -4   2  24       19.80       16.52      2.56 o 
  -3   2  24      125.80      127.45      5.31 o 
  -2   2  24       19.69       20.91      2.86 o 
  -1   2  24      186.82      197.54      7.37 o 
   0   2  24      329.35      367.86     12.46 o 
   1   2  24      185.95      187.32      7.32 o 
   2   2  24       21.83       21.68      3.98 o 
   3   2  24      126.45      133.88      9.23 o 
   4   2  24       19.53       21.37      5.22 o 
   5   2  24       17.03       11.93      4.26 o 
   6   2  24       66.07       62.74      7.38 o 
  -5   3  24       40.73       41.31      3.65 o 
  -4   3  24       93.50       92.40      5.19 o 
  -3   3  24       96.51       89.67      4.39 o 
  -2   3  24       71.36       76.86      3.51 o 
  -1   3  24      162.44      175.62      9.12 o 
   0   3  24      427.15      432.81     13.16 o 
   1   3  24      157.81      168.49      9.92 o 
   2   3  24       71.49       64.94      6.29 o 
   3   3  24       95.87       97.10      7.25 o 
   4   3  24       91.13      101.49      8.77 o 
   5   3  24       40.18       45.67      6.46 o 
  -5   4  24       50.83       54.81      6.27 o 
  -4   4  24       11.62        8.83      2.70 o 
  -3   4  24      212.90      217.93      7.08 o 
  -2   4  24       55.64       52.66      3.39 o 
  -1   4  24       47.80       47.43      4.11 o 
   0   4  24        5.76        8.30      3.01 o 
   1   4  24       47.75       44.34      4.20 o 
   2   4  24       54.18       52.55      8.07 o 
   3   4  24      212.30      236.39     11.94 o 
   4   4  24       11.74       11.65      8.30 o 
   5   4  24       50.29       48.90      7.38 o 
  -4   5  24       14.45       11.53      4.61 o 
  -3   5  24       38.51       37.80      3.17 o 
  -2   5  24       12.20       13.51      2.54 o 
  -1   5  24       56.53       51.48      8.53 o 
   0   5  24        1.94        1.85      6.92 o 
   1   5  24       56.89       58.11      5.36 o 
   2   5  24       11.66       16.41      5.58 o 
   3   5  24       39.70       44.86      6.14 o 
   4   5  24       14.16       11.99      5.54 o 
  -3   6  24       11.85       10.61      6.00 o 
  -2   6  24       66.59       63.22      4.89 o 
  -1   6  24       17.18       23.06      4.09 o 
   0   6  24       83.97       87.34      6.41 o 
   1   6  24       17.37       24.03      6.92 o 
   2   6  24       66.30       67.32     10.61 o 
   3   6  24       10.97        9.68      5.52 o 
  -2   7  24       54.08       59.97      7.38 o 
  -1   7  24       22.12       17.53      4.81 o 
   0   7  24        4.53        1.77      3.91 o 
   1   7  24       20.57       13.62      4.86 o 
   2   7  24       54.94       43.22      6.40 o 
   1   0  25        0.24       -0.96      4.15 o 
   2   0  25       23.05       20.65      4.19 o 
   3   0  25       37.05       36.73      4.42 o 
   4   0  25      140.41      159.75      9.36 o 
   5   0  25       21.24       34.45      6.46 o 
  -5   1  25       77.20       87.12      5.75 o 
  -4   1  25       30.26       29.52      6.63 o 
  -3   1  25      253.47      262.71     10.73 o 
  -2   1  25        3.97        2.97      2.99 o 
  -1   1  25       63.34       62.37      4.00 o 
   0   1  25        2.94        6.63      4.42 o 
   1   1  25       64.77       78.75     18.68 o 
   2   1  25        4.46        4.12      2.91 o 
   3   1  25      249.09      258.15     12.57 o 
   4   1  25       30.93       39.90      5.54 o 
   5   1  25       74.34       92.27      9.23 o 
  -5   2  25       18.43       21.40      4.17 o 
  -4   2  25        6.37        5.93      4.66 o 
  -3   2  25       35.78       29.47      4.38 o 
  -2   2  25        4.55        3.47      2.55 o 
  -1   2  25      389.36      434.48     14.22 o 
   0   2  25        1.32        0.43      5.07 o 
   1   2  25      382.35      438.35     37.14 o 
   2   2  25        4.35        5.36      4.09 o 
   3   2  25       36.50       24.12      4.45 o 
   4   2  25        6.65        3.13      4.32 o 
   5   2  25       19.08       27.68      6.46 o 
  -5   3  25        9.91        7.27      2.90 o 
  -4   3  25       75.95       80.44      9.28 o 
  -3   3  25       13.74       13.14      2.64 o 
  -2   3  25       23.14       22.99      4.04 o 
  -1   3  25       15.51       14.55      2.99 o 
   0   3  25        0.56       -0.85      4.39 o 
   1   3  25       16.66       12.72      4.43 o 
   2   3  25       24.48       28.78      5.37 o 
   3   3  25       13.55       23.60      5.06 o 
   4   3  25       75.73       66.93      9.46 o 
   5   3  25        9.64       -1.85      4.15 o 
  -4   4  25       12.16        7.86      2.67 o 
  -3   4  25       11.66       10.93      3.08 o 
  -2   4  25       55.05       53.47      4.53 o 
  -1   4  25        1.17        9.79      3.56 o 
   0   4  25        6.79       12.67      5.10 o 
   1   4  25        2.00        6.00      3.84 o 
   2   4  25       55.89       61.86      6.14 o 
   3   4  25       10.84        4.61      4.32 o 
   4   4  25       11.67       13.38      5.54 o 
  -4   5  25       69.22       64.82      6.82 o 
  -3   5  25       24.52       23.53      3.99 o 
  -2   5  25       38.27       36.53      7.38 o 
  -1   5  25        8.39       10.48      3.62 o 
   0   5  25        0.00        6.81      9.46 o 
   1   5  25        8.13        2.58      8.07 o 
   2   5  25       38.45       38.53      6.35 o 
   3   5  25       25.71       29.40      5.72 o 
   4   5  25       66.87       62.74      8.30 o 
  -2   6  25        1.67        3.67      3.14 o 
  -1   6  25       91.39       91.86      8.69 o 
   0   6  25        4.00        9.49      4.61 o 
   1   6  25       89.54       80.32      7.82 o 
   2   6  25        1.53        2.51      4.84 o 
   0   0  26       54.38       76.84      6.98 o 
   1   0  26       71.22       74.89      5.57 o 
   2   0  26        6.09       11.14      4.26 o 
   3   0  26       71.99       67.29      6.82 o 
   4   0  26        2.36       -0.78      3.19 o 
   5   0  26        0.64        6.46      5.07 o 
  -5   1  26       24.14       25.38      4.57 o 
  -4   1  26      136.58      150.31      7.05 o 
  -3   1  26       49.32       43.25      8.67 o 
  -2   1  26       64.58       72.75      6.46 o 
  -1   1  26       58.25       63.33      4.91 o 
   0   1  26        5.43        1.01      2.93 o 
   1   1  26       59.39       67.60     13.84 o 
   2   1  26       68.16       57.06      6.82 o 
   3   1  26       49.95       50.98      6.77 o 
   4   1  26      138.83      172.54     11.53 o 
   5   1  26       23.15       14.76      6.46 o 
  -4   2  26       46.33       66.24      5.18 o 
  -3   2  26       50.61       43.04      4.71 o 
  -2   2  26       33.02       27.68      6.74 o 
  -1   2  26       20.80       22.31      4.53 o 
   0   2  26        1.34        2.07      5.71 o 
   1   2  26       20.03       31.93      5.87 o 
   2   2  26       35.87       46.13      7.84 o 
   3   2  26       50.52       44.45      8.53 o 
   4   2  26       45.60       51.67      7.84 o 
  -4   3  26        4.44        4.65      3.50 o 
  -3   3  26       63.57       56.51     11.47 o 
  -2   3  26      141.21      140.48      9.73 o 
  -1   3  26        1.80        3.40      6.00 o 
   0   3  26        2.28        3.71      4.18 o 
   1   3  26        1.71       -4.61      4.61 o 
   2   3  26      141.45      147.95      9.64 o 
   3   3  26       63.84       52.93      6.35 o 
   4   3  26        4.78       11.07      6.00 o 
  -3   4  26       12.54       11.95      3.54 o 
  -2   4  26      120.36      125.26      6.68 o 
  -1   4  26       50.09       55.43      6.00 o 
   0   4  26      163.83      165.33     10.74 o 
   1   4  26       49.86       48.70      6.31 o 
   2   4  26      122.00      119.38      8.94 o 
   3   4  26       12.94       18.45      6.00 o 
  -3   5  26       12.77       -0.97      3.41 o 
  -2   5  26       26.15       28.21      5.77 o 
  -1   5  26       32.59       26.33      7.40 o 
   0   5  26        0.34       -3.05      4.20 o 
   1   5  26       32.96       29.92      5.37 o 
   2   5  26       24.61       32.66      6.43 o 
   3   5  26       12.23       13.38      6.46 o 
  -1   6  26       35.27       26.23      4.10 o 
   0   6  26      116.56      132.70     12.69 o 
   1   6  26       36.97       28.30      7.61 o 
   1   0  27       71.52       73.31      7.06 o 
   2   0  27       53.58       46.24      9.69 o 
   3   0  27       15.37       11.99      5.07 o 
   4   0  27       82.02       83.96      8.30 o 
  -4   1  27      181.97      173.92     11.53 o 
  -3   1  27      188.13      192.28     15.69 o 
  -2   1  27        5.50       10.59      4.79 o 
  -1   1  27        2.57       -2.09      5.05 o 
   0   1  27       30.66       35.51      4.42 o 
   1   1  27        2.88       -1.28      5.52 o 
   2   1  27        5.39       -0.39      4.38 o 
   3   1  27      191.68      192.38     13.38 o 
   4   1  27      182.27      213.14     13.38 o 
  -4   2  27       44.03       32.29      6.46 o 
  -3   2  27       64.26       64.79      7.08 o 
  -2   2  27      250.03      268.71     11.90 o 
  -1   2  27       73.38       64.13      5.70 o 
   0   2  27        1.44        2.00      3.19 o 
   1   2  27       76.09       88.79      7.85 o 
   2   2  27      246.05      275.31     13.47 o 
   3   2  27       64.18       76.12      8.77 o 
   4   2  27       47.05       37.37      6.46 o 
  -3   3  27       98.44      100.47      7.15 o 
  -2   3  27      109.79      108.34      9.80 o 
  -1   3  27       42.45       50.75      5.19 o 
   0   3  27        2.55        1.28      4.20 o 
   1   3  27       43.19       40.43      6.06 o 
   2   3  27      110.93      123.18     10.61 o 
   3   3  27       95.45       94.57      9.23 o 
  -2   4  27        5.55        3.04      5.31 o 
  -1   4  27       81.81       78.46      6.35 o 
   0   4  27        8.88        6.09      4.91 o 
   1   4  27       79.93       81.31      8.01 o 
   2   4  27        5.36        7.38      6.00 o 
  -1   5  27        0.88       10.15      4.39 o 
   0   5  27       62.86       56.19     11.53 o 
   1   5  27        0.71        2.50      6.23 o 
   0   0  28       50.75       47.98      8.77 o 
   1   0  28       59.51       60.73      5.70 o 
   2   0  28       24.20       23.99      6.00 o 
   3   0  28       53.75       65.05      8.30 o 
  -3   1  28        8.42        4.61      4.61 o 
  -2   1  28        5.41        5.38      4.18 o 
  -1   1  28       35.60       43.79     14.53 o 
   0   1  28       34.57       39.96      4.87 o 
   1   1  28       37.82       29.88      5.08 o 
   2   1  28        5.64        6.46      6.92 o 
   3   1  28        8.45        2.31      4.61 o 
  -3   2  28      168.87      159.65      9.97 o 
  -2   2  28        5.97        3.28      4.33 o 
  -1   2  28       19.54       21.55      5.10 o 
   0   2  28        1.90        3.45      3.28 o 
   1   2  28       20.59       11.99      6.00 o 
   2   2  28        6.04        3.69      6.00 o 
   3   2  28      164.72      186.38     13.38 o 
  -2   3  28       17.49       14.98      4.20 o 
  -1   3  28       47.59       59.58      7.38 o 
   0   3  28        0.02        6.29      3.46 o 
   1   3  28       47.40       43.83      8.30 o 
   2   3  28       17.44       23.99      6.92 o 
  -1   4  28       13.16       13.01      4.61 o 
   0   4  28        7.13        8.77      7.84 o 
   1   4  28       13.57       15.22      6.00 o 
   1   0  29        4.67        5.78      4.18 o 
   2   0  29      127.00      155.47     13.21 o 
  -2   1  29       30.02       29.79      5.05 o 
  -1   1  29       11.25       15.77      5.05 o 
   0   1  29       58.07       51.77      9.69 o 
   1   1  29       11.57       10.70      4.07 o 
   2   1  29       29.60       20.76      6.00 o 
  -1   2  29        7.75        3.58      4.38 o 
   0   2  29       10.12        4.90      4.20 o 
   1   2  29        7.52        2.77      6.46 o 
                                                 
